# Supplementary material for: Aging is associated with increased chromatin accessibility and reduced polymerase pausing in liver
Source: Mol Syst Biol. 2022 Sep 9;18(9):e11002. doi: 10.15252/msb.202211002 (PMC9459415; doi:10.15252/msb.202211002)
Supplement: Supplementary file 3 — Table EV1 [file MSB-18-e11002-s003.xlsx]

## Sheet: Table EV1
GO enrichment for genes with more accessible promoter regions
ID	Description	GeneRatio	BgRatio	pvalue	p.adjust	qvalue	geneID	Count	category
GO:0006790	sulfur compound metabolic process	59/1345	276/21210	8.7603e-17	4.79364e-13	4.10812e-13	Cps1/Mpc2/Gstt3/Cs/Suox/Pemt/Nfe2l1/Acly/Stat5b/Fasn/Isca2/Acot12/Bhmt2/Hmgcs1/Btd/Mat1a/Sucla2/Tst/Mpst/Cbs/Cdo1/Acaa2/Mms19/Gpam/Pdk1/Apip/Pdhx/Sqor/Ahcy/Ggt7/Acss2/Tdo2/Gstm7/Gstm6/Gstm1/Gstm4/Papss1/Hs2st1/Slc35d1/Mthfr/Ugdh/Tpst2/Pdk4/Ahcyl2/Gstk1/Eif2ak3/Txnrd3/Chst13/Mgst1/Mcee/Acsl1/Gcdh/Nudt7/Mvd/Dlat/Glce/Gpx1/Hmgn5/Pdha1	59	BP
GO:0006732	coenzyme metabolic process	56/1345	330/21210	1.30338e-11	3.56606e-08	3.05609e-08	Mpc2/Ddit4/Pcbd1/Pfkl/Pah/Igf1/Shmt2/Cs/Mdh1/Pank3/Pemt/Acly/Dcakd/Dcxr/Fasn/Acot12/Dhfr/Dmgdh/Bhmt2/Hmgcr/Mocs2/Hmgcs1/Btd/Mat1a/Sucla2/Gart/Nudt12/Acaa2/Gpam/Sardh/Pdk1/Pdhx/Ahcy/Acss2/Tdo2/Vcp/Aldob/Mthfr/Pgd/Nmnat1/Crot/Qdpr/Pdk4/Ahcyl2/Rpia/Mthfd2/Gapdh/Mcee/Acsl1/Gcdh/Nudt7/Mvd/Dlat/Rgn/Pgk1/Pdha1	56	BP
GO:0006084	acetyl-CoA metabolic process	16/1345	33/21210	2.61226e-11	4.76477e-08	4.08338e-08	Mpc2/Cs/Acly/Fasn/Acot12/Hmgcs1/Acaa2/Pdk1/Pdhx/Acss2/Tdo2/Pdk4/Nudt7/Mvd/Dlat/Pdha1	16	BP
GO:0006520	cellular amino acid metabolic process	48/1345	266/21210	4.23245e-11	5.61337e-08	4.81062e-08	Hibch/Cps1/Pm20d1/Fh1/Adss/Ddo/Pcbd1/Ftcd/Pah/Amdhd1/Shmt2/Gls2/Pemt/Aldh6a1/Aspg/Bhmt2/Glud1/Mat1a/Tars/Azin1/Tst/Mpst/Gcat/Gcat/Gart/Cbs/Cdo1/Sardh/Apip/Ahcy/Tdo2/Gatb/Wars2/Sars/Kyat3/Aldh4a1/Mthfr/Qdpr/Aass/Ahcyl2/Hibadh/Egln2/Sars2/Tarsl2/Fah/Aadat/Gpt2/Gcsh	48	BP
GO:1901605	alpha-amino acid metabolic process	40/1345	198/21210	5.12917e-11	5.61337e-08	4.81062e-08	Cps1/Fh1/Adss/Ddo/Pcbd1/Ftcd/Pah/Amdhd1/Shmt2/Gls2/Pemt/Aldh6a1/Aspg/Bhmt2/Glud1/Mat1a/Azin1/Tst/Mpst/Gcat/Gcat/Gart/Cbs/Cdo1/Sardh/Apip/Ahcy/Tdo2/Kyat3/Aldh4a1/Mthfr/Qdpr/Aass/Ahcyl2/Hibadh/Egln2/Fah/Aadat/Gpt2/Gcsh	40	BP
GO:0033865	nucleoside bisphosphate metabolic process	26/1345	99/21210	3.2765e-10	2.24112e-07	1.92063e-07	Mpc2/Cs/Pank3/Acly/Dcakd/Fasn/Acot12/Hmgcr/Hmgcs1/Sucla2/Acaa2/Gpam/Pdk1/Pdhx/Acss2/Tdo2/Papss1/Crot/Pdk4/Mcee/Acsl1/Gcdh/Nudt7/Mvd/Dlat/Pdha1	26	BP
GO:0033875	ribonucleoside bisphosphate metabolic process	26/1345	99/21210	3.2765e-10	2.24112e-07	1.92063e-07	Mpc2/Cs/Pank3/Acly/Dcakd/Fasn/Acot12/Hmgcr/Hmgcs1/Sucla2/Acaa2/Gpam/Pdk1/Pdhx/Acss2/Tdo2/Papss1/Crot/Pdk4/Mcee/Acsl1/Gcdh/Nudt7/Mvd/Dlat/Pdha1	26	BP
GO:0034032	purine nucleoside bisphosphate metabolic process	26/1345	99/21210	3.2765e-10	2.24112e-07	1.92063e-07	Mpc2/Cs/Pank3/Acly/Dcakd/Fasn/Acot12/Hmgcr/Hmgcs1/Sucla2/Acaa2/Gpam/Pdk1/Pdhx/Acss2/Tdo2/Papss1/Crot/Pdk4/Mcee/Acsl1/Gcdh/Nudt7/Mvd/Dlat/Pdha1	26	BP
GO:0055088	lipid homeostasis	30/1345	142/21210	4.32412e-09	2.36616e-06	2.02778e-06	Nr5a2/Ormdl2/Xbp1/Tlcd2/Tlcd1/Tmem97/Nfe2l1/Ormdl3/Nr1d1/Mia2/Npc2/Lyst/Fgfr4/Col4a3bp/Pnpla3/Lima1/Pkp2/Gpam/Nr1h3/Raly/Mttp/Gckr/Apoe/Tm6sf2/Abhd8/Ldlr/Apoa1/Apoc3/Apoa5/Il18	30	BP
GO:0034976	response to endoplasmic reticulum stress	41/1345	240/21210	5.85722e-09	2.65754e-06	2.2775e-06	Ankzf1/Dnajb2/Yod1/Edem3/Tmem259/Apaf1/Tmtc3/Xbp1/Rnft1/Nfe2l1/Ern1/Col4a3bp/Pik3r1/Dnajc3/Derl1/Pla2g6/Tmbim6/Ufd1/Hspa13/Stub1/Crebrf/Sec16a/Eif2ak4/Serp1/Vcp/Creb3/Erp44/Jun/Casp9/Tmem129/Tbl2/Creb3l2/Pdia4/Eif2ak3/Itpr1/Edem1/Svip/Casp3/Nck1/Stt3b/Aifm1	41	BP
GO:0035966	response to topologically incorrect protein	29/1345	136/21210	6.24145e-09	2.65754e-06	2.2775e-06	Ankzf1/Yod1/Edem3/Xbp1/Ern1/Hspa2/Pik3r1/Dnajc3/Derl1/Tmbim6/Ufd1/Hspa13/Stub1/Crebrf/Eif2ak4/Serp1/Vcp/Creb3/Erp44/Tmem129/Tbl2/Creb3l2/Eif2ak3/Edem1/Bag3/Nck1/Stt3b/Hdac6/Upf3b	29	BP
GO:0072521	purine-containing compound metabolic process	66/1345	492/21210	6.31361e-09	2.65754e-06	2.2775e-06	Aox1/Atp1b1/Mpc2/Adss/Ddit4/Pfkl/Igf1/Shmt2/Cs/Pank3/Uqcrq/Flcn/Pemt/Atp5g1/Acly/Dcakd/Fasn/Dmac2l/Acot12/Hmgcr/Mocs2/Hmgcs1/Fhit/Adk/Sucla2/Gtpbp1/Gart/Ndufv3/Acaa2/Bad/Ak3/Gpam/Slc25a25/Pdk1/Pdhx/Macrod2/Ahcy/Acss2/Mfn1/Tdo2/Papss1/Vcp/Aldob/Pink1/Nmnat1/Crot/Gckr/Fam20c/Urad/Pdk4/Ahcyl2/Cycs/Nt5c3/Gapdh/Mcee/Acsl1/Gcdh/Nudt7/Mvd/Apoc3/Dlat/Clpx/Rhoa/Taz/Pgk1/Pdha1	66	BP
GO:0035967	cellular response to topologically incorrect protein	23/1345	105/21210	1.34701e-07	3.20472e-05	2.74643e-05	Ankzf1/Yod1/Xbp1/Ern1/Hspa2/Pik3r1/Dnajc3/Derl1/Tmbim6/Ufd1/Hspa13/Stub1/Crebrf/Eif2ak4/Serp1/Vcp/Creb3/Tbl2/Creb3l2/Eif2ak3/Bag3/Nck1/Hdac6	23	BP
GO:0019693	ribose phosphate metabolic process	58/1345	448/21210	1.80252e-07	3.94535e-05	3.38114e-05	Atp1b1/Mpc2/Adss/Ddit4/Pfkl/Igf1/Shmt2/Cs/Pank3/Uqcrq/Flcn/Atp5g1/Acly/Dcakd/Fasn/Dmac2l/Acot12/Hmgcr/Mocs2/Hmgcs1/Sucla2/Gtpbp1/Gart/Ndufv3/Acaa2/Bad/Ak3/Gpam/Slc25a25/Pdk1/Pdhx/Acss2/Mfn1/Tdo2/Papss1/Vcp/Aldob/Pink1/Pgd/Nmnat1/Crot/Fam20c/Pdk4/Cycs/Rpia/Gapdh/Mcee/Acsl1/Gcdh/Nudt7/Mvd/Apoc3/Dlat/Clpx/Rhoa/Taz/Pgk1/Pdha1	58	BP
GO:0006641	triglyceride metabolic process	22/1345	99/21210	1.91919e-07	4.03916e-05	3.46154e-05	Cps1/Dbi/Srebf1/Apoh/Il6st/Pnpla3/C3/Scd1/Gpam/Nr1h3/Cat/Mttp/Apoe/Acsl1/Cnep1r1/Ldlr/Apoa1/Apoc3/Apoa5/Gpx1/Rgn/Gk	22	BP
GO:0044282	small molecule catabolic process	45/1345	314/21210	2.483e-07	4.74127e-05	4.06324e-05	Hibch/Pnkd/Dbi/Ddo/Ftcd/Pfkl/Pah/Amdhd1/Shmt2/Gls2/Aldh6a1/Cyp46a1/Hacl1/Glud1/Mat1a/Esd/Gcat/Gcat/Eci1/Cdo1/Acaa2/Bad/Cyp26a1/Sardh/Ahcy/Tdo2/Adh5/Acadm/Aldob/Pgm2/Cpt2/Aldh4a1/Pgd/Crot/Qdpr/Pon1/Aass/Hibadh/Apoe/Fah/Inpp5a/Echs1/Gcdh/Gcsh/Etfa	45	BP
GO:0031647	regulation of protein stability	41/1345	276/21210	3.19807e-07	5.64511e-05	4.83783e-05	Creb1/Atp1b1/Ncln/Igf1/Nf2/Xbp1/Srebf1/Nlk/Phb/Nr1d1/Pik3r1/Fbxl3/Derl1/Dnaja3/Prkdc/Stub1/Pim1/A1cf/Btrc/Sec16a/Prkra/Chp1/B4galt5/Pdcd10/Cct3/Lmna/Efna1/Pink1/Tada3/Gapdh/Crebl2/Isoc2a/Bag3/Casp3/Gipc1/Swsap1/Apoa1/Smad3/Usp3/Hdac6/Gnl3l	41	BP
GO:0042176	regulation of protein catabolic process	51/1345	383/21210	4.1663e-07	7.12437e-05	6.10555e-05	Dnajb2/Yod1/Epm2a/Snx3/Tmem259/Oaz1/Tmtc3/Lrp1/Xbp1/Egfr/Mapk9/Rilp/Rnft1/Phb/Nfe2l1/Sumo2/Ubxn2a/Hmgcr/Fhit/Psme2/Rnf19a/Azin1/Mapk15/Cblb/Pkd1/Stub1/Crebrf/Btrc/Sufu/Ubqln4/Efna1/Vcp/Plk3/Atraid/Edem1/Usp5/Apoe/Gsk3a/Egln2/Svip/Adam9/Asb5/Dda1/Gipc1/Ldlr/Smad3/Ppp2r3a/Gpx1/Rgn/Fmr1/Psmd10	51	BP
GO:0008202	steroid metabolic process	43/1345	300/21210	4.54422e-07	7.53515e-05	6.45758e-05	Nr5a2/Hsd17b7/Igf1/Lrp1/Rdh16/Srebf1/Nfe2l1/Nr1d1/Stat5b/Npc2/Serpina6/Cyp46a1/Fgfr4/Hmgcr/Hmgcs1/Ebpl/Amacr/Lima1/Stub1/Lipa/Cyp26a1/Scd1/Hsd17b12/Cat/Foxa2/Fdps/Hsd3b3/Mttp/Hint2/Gc/Cyp3a13/Pon1/Apoe/Cyp2r1/Sdr42e1/Hsd17b2/Mvd/Agt/Ldlr/Apoa1/Apoc3/Apoa5/Ebp	43	BP
GO:0006575	cellular modified amino acid metabolic process	30/1345	179/21210	9.49927e-07	0.000151423	0.000129768	Gstt3/Shmt2/Slc22a5/Pemt/Nfe2l1/Dhfr/Dmgdh/Bhmt2/Gart/Carnmt1/Sardh/Crat/Ahcy/Ggt7/Gstm7/Gstm6/Gstm1/Gstm4/Acadm/Mthfr/Crot/Ahcyl2/Gstk1/Eif2ak3/Mthfd2/Txnrd3/Mgst1/Egln2/Gpx1/Hmgn5	30	BP
GO:0046889	positive regulation of lipid biosynthetic process	20/1345	93/21210	1.18798e-06	0.000180574	0.000154751	Creb1/Dbi/Igf1/Mapk9/Srebf1/Nr1d1/Pla2g6/Gpam/Nr1h3/Fdps/Crebl2/Apoe/Cnep1r1/Agt/Ldlr/Apoa1/Apoc3/Apoa5/Mid1ip1/Rgn	20	BP
GO:0005996	monosaccharide metabolic process	37/1345	254/21210	1.91211e-06	0.000268284	0.000229918	Adipor1/Pfkl/Stk11/Igf1/Nfe2l1/Nr1d1/Dcxr/Pik3r1/Pmm1/Bad/Pdk1/Ganc/Foxa2/Pik3ca/Supt20/Serp1/Acadm/B4galt1/Aldob/Fggy/Pgm2/Oma1/Pgd/Gckr/Ppp1cb/Ugt2a3/Pdk4/Slc35b4/Rpia/Gapdh/Pgm2l1/Ppp1r3b/Dlat/Onecut1/Rgn/Pgk1/Pdha1	37	BP
GO:0034248	regulation of cellular amide metabolic process	49/1345	384/21210	2.41924e-06	0.000330953	0.000283624	Eif5b/Tpr/Ifngr1/Mknk2/Igf1/Shmt2/Ormdl2/Rps6kb1/Tob1/Grb7/Ormdl3/Prkca/Zfp36l1/Eif5/Dhfr/Ngdn/Dnajc3/Zfp706/Pla2g6/Mief1/Gtpbp2/Khsrp/Bin1/Mir3960/Pdk1/Dph6/Eif2ak4/Serp1/Eif2a/Efna1/Aco1/Plk3/Pink1/Cpeb2/Eif2ak1/Pdk4/Eif2ak3/Paip2b/Kbtbd8/Gapdh/Apoe/Gsk3a/Hnrnpl/Eif4g2/Casp3/Fto/Nck1/Upf3b/Fmr1	49	BP
GO:0030968	endoplasmic reticulum unfolded protein response	16/1345	66/21210	2.6081e-06	0.000348086	0.000298308	Yod1/Xbp1/Ern1/Pik3r1/Dnajc3/Derl1/Hspa13/Stub1/Crebrf/Eif2ak4/Serp1/Creb3/Tbl2/Creb3l2/Eif2ak3/Nck1	16	BP
GO:0006281	DNA repair	56/1345	466/21210	3.14776e-06	0.000410108	0.00035146	Bard1/Smarcal1/Zranb3/Nucks1/Fh1/Shprh/Rev3l/Asf1a/Ascc1/Pwwp3a/Ube2n/Helb/Egfr/Rpa1/Tdp2/Msh3/Polk/Shld3/Shld2/Rbx1/Marf1/Prkdc/Mcm4/Cdc45/Stub1/Msh5/Mdc1/Poli/Mms19/Smc3/Abl1/Cdk9/Tnks1bp1/Ddb2/Pcna/Chrna4/Ubqln4/Ints3/Vcp/Taok3/Rpa3/Ruvbl1/Chchd4/Ogg1/Herc2/Fam168a/Primpol/Fto/Gins2/Cdkn2d/Swsap1/Eepd1/H2afx/Usp3/Parp3/Fancb	56	BP
GO:1901652	response to peptide	49/1345	392/21210	4.33393e-06	0.000531319	0.000455337	Creb1/Nucks1/Adipor1/Slc30a10/Appl2/Igf1/Socs2/Atp2b1/Osbpl8/Lrp1/Stat2/Xbp1/Srebf1/Pld2/Rps6kb1/Kat7/Stat5b/Prkca/Zfp36l1/Lgmn/Serpina3k/Serpina3m/Pik3r1/Prkdc/Ahsg/Cdo1/Gpam/Prkci/Anxa5/Zbtb7b/Shc1/Stxbp3/Ripk2/Chmp5/Dnaic1/Aldob/Dennd4c/Leprot/Cpeb2/Fis1/Baiap2l1/Pdk4/Gsk3a/Agt/Apoc3/Il18/Nck1/Cish/Gnai2	49	BP
GO:0016311	dephosphorylation	47/1345	370/21210	4.3694e-06	0.000531319	0.000455337	Ptp4a1/Ptp4a1/Ctdsp1/Phlpp1/Dusp23/Cnst/Epm2a/Stk11/Dusp6/Ppp2r3c/Zfyve1/Ppp4r4/Ppp2r5c/Itga1/Ppp3cb/Marf1/Ppm1b/Ppp6r3/Btrc/Phpt1/Ptpa/Chp1/Ctdspl2/Ensa/Cttnbp2nl/Ppp3ca/Fkbp15/Pink1/Ptpn12/Ppp1cb/Ppm1k/Dusp11/Wnk1/Dusp16/Mphosph10/Dlg2/Inpp5a/Ppp1r3b/Ell/Cnep1r1/Ptpn9/Smad3/Nck1/Ppp2r3a/Gnai2/Sacm1l/Rgn	47	BP
GO:0009896	positive regulation of catabolic process	52/1345	428/21210	5.12011e-06	0.000571781	0.000490013	Dnajb2/Ralb/Epm2a/Sesn1/Tmem259/Stk11/Oaz1/Igf1/Tmtc3/Lrp1/Xbp1/Mapk9/Flcn/Rilp/Rnft1/Tob1/Pip4k2b/Apoh/Sumo2/Zfp36l1/Rnf19a/Mapk15/Gtpbp1/Cblb/Stub1/Crebrf/Ticam1/Khsrp/Eif2ak4/Ripk2/Vcp/Plk3/Pink1/Edem1/Usp5/Apoe/Gsk3a/Egln2/Svip/Bag3/Bnip3/Adam9/Asb5/Dda1/Fto/Ldlr/Apoa5/Ppp2r3a/Hdac6/Rgn/Fmr1/Psmd10	52	BP
GO:1901653	cellular response to peptide	39/1345	290/21210	7.34168e-06	0.000717387	0.000614797	Nucks1/Adipor1/Slc30a10/Appl2/Igf1/Socs2/Atp2b1/Osbpl8/Lrp1/Xbp1/Srebf1/Rps6kb1/Stat5b/Prkca/Zfp36l1/Lgmn/Pik3r1/Prkdc/Ahsg/Gpam/Prkci/Anxa5/Zbtb7b/Shc1/Ripk2/Chmp5/Dnaic1/Dennd4c/Leprot/Cpeb2/Fis1/Baiap2l1/Pdk4/Gsk3a/Agt/Il18/Nck1/Cish/Gnai2	39	BP
GO:0033157	regulation of intracellular protein transport	31/1345	213/21210	1.28993e-05	0.00111359	0.000954338	Bard1/Yod1/Tpr/Epm2a/Snx3/Sar1a/Oaz1/Cep290/Xbp1/Srebf1/Bcas3/Cep131/Pik3r1/Akap8l/Sec16a/Stom/Chp1/Ctdspl2/Mavs/Pdcd10/Txn1/Plk3/Cdc42/Pink1/Fis1/Chchd4/Edem1/Gsk3a/Svip/Bag3/Zpr1	31	BP
GO:0003018	vascular process in circulatory system	30/1345	204/21210	1.43978e-05	0.0011837	0.00101443	Cps1/Atp2b1/Egfr/Scpep1/Dock4/Hmgcr/Itga1/Pla2g6/Kng1/Cbs/Vegfa/Mkks/P2ry1/Fgg/Fga/Fgb/Shc1/Rap1gds1/Cyp2j5/Ece1/Ctnnbip1/Apoe/Ceacam1/Agt/Arhgap42/Il18/Smad6/Rhoa/Gpx1/Amot	30	BP
GO:0010256	endomembrane system organization	47/1345	387/21210	1.44934e-05	0.0011837	0.00101443	Vcpip1/Tram2/Creb1/Tbpl1/Snx3/Rab5b/Rab1a/Tlcd2/Rilp/Tlcd1/Bcas3/Baiap2/Ubxn2a/Mpp5/Lyst/Col4a3bp/Prmt5/Mapk15/Myh9/Pacsin2/Akap8l/Rfx2/Bin1/Atl3/Myrf/Gbf1/Usp6nl/Sec16a/Surf4/Pdcd10/Lmna/Golph3l/Plk3/Cdc42/Baiap2l1/Eif2ak3/Tmem43/Nectin2/Rab30/Fam160a2/Hook3/Tmem38a/Tmem170/Dnm2/Rnf26/Als2cl/Ar	47	BP
GO:0001666	response to hypoxia	30/1345	205/21210	1.58621e-05	0.00123996	0.00106264	Atp1b1/Cited2/Ddit4/Pld2/Zfp36l1/Tmbim6/Vasn/Stub1/Cbs/Vegfa/Gata6/Acaa2/Bad/Pdk1/Cat/Chrna4/Arnt/Rwdd3/Plk3/Ece1/Pink1/Tacc3/Cpeb2/Tbl2/Itpr1/Egln2/Bnip3/Il18/Smad3/Pgk1	30	BP
GO:0010498	proteasomal protein catabolic process	53/1345	460/21210	1.89782e-05	0.00144235	0.00123608	Ankzf1/Dnajb2/Yod1/Edem3/Epm2a/Tmem259/Tmtc3/Xbp1/Mapk9/Rnft1/Nfe2l1/Nr1d1/Sumo2/Ubxn2a/Ppp2r5c/Fhit/Psme2/Fbxl3/Rnf19a/Derl1/Rbx1/Pcbp2/Ufd1/Hspa13/Ccnf/Pkd1/Stub1/Btrc/Ubqln4/Psmd4/Ube2r2/Vcp/Plk3/Tmem129/Anapc4/Anapc5/Rnf34/Edem1/Usp5/Amn1/Apoe/Gsk3a/Svip/Herc2/Fbxl19/Dda1/Gipc1/Fbxo9/Ube2cbp/Gpx1/Stt3b/Fmr1/Psmd10	53	BP
GO:0015980	energy derivation by oxidation of organic compounds	35/1345	261/21210	2.25186e-05	0.00166516	0.00142703	Fh1/Cox20/Epm2a/Cisd1/Igf1/Shmt2/Cs/Ugp2/Mdh1/Uqcrq/Flcn/Nr1d1/Immp2l/Il6st/Sucla2/Gbe1/Ndufv3/Slc25a25/Cat/Pik3ca/Agl/Acadm/Aco1/Vcp/Pgm2/Pink1/Ppp1cb/Cycs/Chchd4/Gsk3a/Bnip3/Ppp1r3b/Dlat/Taz/Pdha1	35	BP
GO:0031331	positive regulation of cellular catabolic process	44/1345	361/21210	2.46108e-05	0.00178083	0.00152616	Dnajb2/Ralb/Epm2a/Sesn1/Tmem259/Stk11/Igf1/Tmtc3/Lrp1/Xbp1/Mapk9/Flcn/Rnft1/Tob1/Pip4k2b/Apoh/Sumo2/Zfp36l1/Rnf19a/Gtpbp1/Stub1/Ticam1/Khsrp/Eif2ak4/Ripk2/Vcp/Plk3/Pink1/Edem1/Usp5/Apoe/Gsk3a/Svip/Bag3/Bnip3/Adam9/Dda1/Fto/Ldlr/Apoa5/Hdac6/Rgn/Fmr1/Psmd10	44	BP
GO:0071456	cellular response to hypoxia	18/1345	96/21210	2.95412e-05	0.00202061	0.00173166	Cited2/Zfp36l1/Tmbim6/Vasn/Stub1/Cbs/Vegfa/Gata6/Acaa2/Bad/Pdk1/Rwdd3/Plk3/Pink1/Cpeb2/Tbl2/Bnip3/Pgk1	18	BP
GO:0007005	mitochondrion organization	53/1345	468/21210	3.04784e-05	0.00203849	0.00174697	Trak2/Atg9a/Cox20/Epm2a/Igf1/Stat2/Mapk9/Slc22a5/Flcn/Srebf1/Tmem11/Gabarap/Phb/Mapt/Wipi1/Ndufaf8/Immp2l/Col4a3bp/Pla2g6/Mief1/Dnaja3/Mrpl39/Ndufa11/Camkmt/Acaa2/Aip/Bad/Atg13/Mfn1/Lmna/Ndufaf4/Jun/Oma1/Pink1/Fis1/Fmc1/Ggct/Immt/Chchd4/Nectin2/Gsk3a/Tmem126b/Mrpl17/Bag3/Bnip3/Primpol/Gpx1/Wdr45/Hdac6/Aifm1/Taz/Apoo/Psmd10	53	BP
GO:0070997	neuron death	48/1345	411/21210	3.27468e-05	0.00213322	0.00182816	Creb1/Pm20d1/Slc30a10/Ddit4/Unc5b/Tmem259/Igf1/Apaf1/Lrp1/Erbb3/Rel/Atp5g1/Mapt/Lgmn/Nqo2/Itga1/Nrbp2/Itsn1/Vegfa/Ralbp1/Map3k11/Bad/Abl1/Chp1/Prkci/Pik3ca/Usp53/Bag1/Jun/Cdc42/Pink1/Casp9/Nmnat1/Fis1/Itpr1/Gapdh/Apoe/Gsk3a/Egln2/Bnip3/Casp3/Agt/Zpr1/Il18/Rhoa/Gpx1/Aifm1/Fmr1	48	BP
GO:0009743	response to carbohydrate	29/1345	203/21210	3.44478e-05	0.0021936	0.0018799	Klf7/Mpc2/Pfkl/Igf1/Lrp1/Xbp1/Srebf1/Kat7/Nr1d1/Ern1/Prkca/Zfp36l1/Hmgcr/Ppp3cb/Eny2/Pla2g6/Rab11b/Bad/Gpam/Phpt1/Foxa2/Pik3ca/Ppp3ca/Nr0b2/Gckr/Casp3/Pde4c/Apoc3/Gpx1	29	BP
GO:1904951	positive regulation of establishment of protein localization	52/1345	467/21210	5.64243e-05	0.00331993	0.00284516	Fzd5/Tpr/Mpc2/Cnst/Ifngr1/Mcu/Sar1a/Oaz1/Igf1/Cep290/Lrp1/Xbp1/Egfr/Nlgn2/Lgals9/Bcas3/Cep131/Pik3r1/Ppp3cb/Glud1/Pla2g6/Crebrf/Cep120/Bad/A1cf/Phpt1/Sec16a/Abl1/Stom/Chp1/Ctdspl2/Mavs/Serp1/Pdcd10/Fgg/Fga/Fgb/Cct3/Golph3l/Ripk2/Plk3/Nr0b2/Cdc42/Fis1/Edem1/Gapdh/Gsk3a/Ceacam1/Bag3/Adam9/Agt/Zpr1	52	BP
GO:0007596	blood coagulation	24/1345	158/21210	5.92375e-05	0.00344838	0.00295524	Pip5k1c/Apoh/Prkca/Lyst/Tmprss6/Kng2/Kng1/Plg/Srf/C3/Mertk/Foxa2/Anxa5/P2ry1/Fgg/Fga/Fgb/Stxbp3/Tfpi2/Apoe/Ceacam1/Vkorc1/Proz/C1galt1c1	24	BP
GO:0006260	DNA replication	32/1345	243/21210	7.07218e-05	0.00403114	0.00345467	Smarcal1/Ing5/Zranb3/Nucks1/Fbxo5/Rev3l/Helb/Egfr/Rpa1/Kat7/Msh3/Polk/Fhit/Wapl/Mapk15/Dnaja3/Mcm4/Cdc45/Poli/Smc3/Cdk9/Pcna/Jun/Nfia/Cdc42/Slbp/Rpa3/Met/E2f8/Primpol/Gins2/Zpr1	32	BP
GO:0006470	protein dephosphorylation	32/1345	243/21210	7.07218e-05	0.00403114	0.00345467	Ctdsp1/Phlpp1/Dusp23/Epm2a/Stk11/Dusp6/Ppp4r4/Ppp2r5c/Itga1/Ppp3cb/Ppm1b/Ppp6r3/Btrc/Phpt1/Ptpa/Ctdspl2/Ensa/Cttnbp2nl/Ppp3ca/Pink1/Ptpn12/Ppp1cb/Ppm1k/Dusp11/Dusp16/Ppp1r3b/Cnep1r1/Ptpn9/Nck1/Ppp2r3a/Gnai2/Rgn	32	BP
GO:0007599	hemostasis	24/1345	160/21210	7.26741e-05	0.00409709	0.00351118	Pip5k1c/Apoh/Prkca/Lyst/Tmprss6/Kng2/Kng1/Plg/Srf/C3/Mertk/Foxa2/Anxa5/P2ry1/Fgg/Fga/Fgb/Stxbp3/Tfpi2/Apoe/Ceacam1/Vkorc1/Proz/C1galt1c1	24	BP
GO:0050817	coagulation	24/1345	161/21210	8.03638e-05	0.00444193	0.00380671	Pip5k1c/Apoh/Prkca/Lyst/Tmprss6/Kng2/Kng1/Plg/Srf/C3/Mertk/Foxa2/Anxa5/P2ry1/Fgg/Fga/Fgb/Stxbp3/Tfpi2/Apoe/Ceacam1/Vkorc1/Proz/C1galt1c1	24	BP
GO:0051604	protein maturation	37/1345	300/21210	8.24997e-05	0.00451438	0.0038688	Cfh/Pcsk4/Phb/Apoh/Immp2l/Isca2/Lgmn/Gas1/Tspan14/Myh9/Stub1/C3/Sec11c/Aip/Bad/Myrf/Mms19/Ctnnd1/Tasp1/Fgg/Fga/Fgb/Hjv/Enpep/Ripk2/Oma1/Ece1/Ruvbl1/Chchd4/Lipt2/Casp3/Spcs3/Gcsh/Adam10/Atp6ap2/Fmr1/Pgk1	37	BP
GO:1901214	regulation of neuron death	43/1345	370/21210	9.23492e-05	0.00484083	0.00414856	Creb1/Pm20d1/Slc30a10/Ddit4/Unc5b/Tmem259/Igf1/Lrp1/Erbb3/Rel/Atp5g1/Mapt/Lgmn/Nqo2/Itga1/Nrbp2/Itsn1/Vegfa/Ralbp1/Map3k11/Bad/Abl1/Chp1/Prkci/Pik3ca/Bag1/Jun/Cdc42/Pink1/Casp9/Nmnat1/Fis1/Itpr1/Apoe/Gsk3a/Egln2/Casp3/Agt/Zpr1/Il18/Rhoa/Aifm1/Fmr1	43	BP
GO:0046394	carboxylic acid biosynthetic process	42/1345	359/21210	9.55084e-05	0.00484083	0.00414856	Cps1/Ddit4/Pfkl/Pah/Igf1/Lta4h/Shmt2/Rdh16/Gls2/Mapk9/Srebf1/Nr1d1/Acly/Fasn/Fgfr4/Acot12/Dhfr/Bhmt2/Glud1/Amacr/Gart/Decr2/Cbs/Fads2/Fads1/Scd1/Elovl3/Nr1h3/Apip/Acss2/Aldob/Mthfr/Ugdh/Pdk4/Aass/Gapdh/Ap2a1/Agt/Apoa5/Mid1ip1/Rgn/Pgk1	42	BP
GO:0035296	regulation of tube diameter	25/1345	173/21210	9.64273e-05	0.00484083	0.00414856	Cps1/Atp2b1/Egfr/Scpep1/Dock4/Hmgcr/Itga1/Pla2g6/Kng1/Cbs/Mkks/P2ry1/Fgg/Fga/Fgb/Shc1/Rap1gds1/Cyp2j5/Ece1/Apoe/Agt/Arhgap42/Smad6/Rhoa/Gpx1	25	BP
GO:0050880	regulation of blood vessel size	25/1345	173/21210	9.64273e-05	0.00484083	0.00414856	Cps1/Atp2b1/Egfr/Scpep1/Dock4/Hmgcr/Itga1/Pla2g6/Kng1/Cbs/Mkks/P2ry1/Fgg/Fga/Fgb/Shc1/Rap1gds1/Cyp2j5/Ece1/Apoe/Agt/Arhgap42/Smad6/Rhoa/Gpx1	25	BP
GO:0097746	regulation of blood vessel diameter	25/1345	173/21210	9.64273e-05	0.00484083	0.00414856	Cps1/Atp2b1/Egfr/Scpep1/Dock4/Hmgcr/Itga1/Pla2g6/Kng1/Cbs/Mkks/P2ry1/Fgg/Fga/Fgb/Shc1/Rap1gds1/Cyp2j5/Ece1/Apoe/Agt/Arhgap42/Smad6/Rhoa/Gpx1	25	BP
GO:1905897	regulation of response to endoplasmic reticulum stress	15/1345	78/21210	9.88368e-05	0.00491668	0.00421357	Yod1/Tmem259/Xbp1/Rnft1/Nfe2l1/Ern1/Pik3r1/Dnajc3/Tmbim6/Crebrf/Creb3/Eif2ak3/Edem1/Svip/Nck1	15	BP
GO:0001678	cellular glucose homeostasis	24/1345	164/21210	0.000107979	0.005183	0.0044418	Klf7/Nucks1/Mpc2/Igf1/Lrp1/Xbp1/Nr1d1/Ern1/Hmgcr/Pik3r1/Ppp3cb/Eny2/Pla2g6/Rab11b/Bad/Phpt1/Foxa2/Pik3ca/Stxbp3/Ppp3ca/Gckr/Pde4c/Apoc3/Gpx1	24	BP
GO:0031667	response to nutrient levels	43/1345	375/21210	0.000125155	0.00595519	0.00510356	Ralb/Sesn1/Appl2/Suox/Xbp1/Pemt/Srebf1/Gabarap/Bcas3/Rps6kb1/Atp5g1/Mapt/Wipi1/Zfyve1/Dap/Pnpla3/Tmbim6/Pim1/Cbs/Srf/Fads1/Slc25a25/Eif2ak4/Mkks/Foxa2/Ahcy/Eif2a/Agl/Acadm/Cdkn2b/Jun/Oma1/Depdc5/Tbl2/Eif2ak1/Pdk4/Eif2ak3/Apoe/Hnrnpl/Wdr59/Cdkn2d/Ldlr/Wdr45	43	BP
GO:0048661	positive regulation of smooth muscle cell proliferation	18/1345	107/21210	0.000129267	0.00609782	0.0052258	Igf1/Egfr/Rps6kb1/Stat5b/Ern1/Prkca/Id2/Nqo2/Hmgcr/Vegfa/Pik3ca/Mef2d/Shc1/Jun/Zfp143/Agt/Il18/Gnai2	18	BP
GO:0006900	vesicle budding from membrane	12/1345	55/21210	0.000138188	0.00640819	0.00549178	Snx3/Sar1a/Rab1a/Rilp/Mapk15/Ap2m1/Gbf1/Sec16a/Prkci/Golph3l/Sec24d/Dnm2	12	BP
GO:0046653	tetrahydrofolate metabolic process	7/1345	20/21210	0.000151171	0.00672527	0.00576352	Shmt2/Dhfr/Dmgdh/Gart/Sardh/Mthfr/Mthfd2	7	BP
GO:0062012	regulation of small molecule metabolic process	42/1345	367/21210	0.000155748	0.00676391	0.00579663	Dbi/Adipor1/Fh1/Ddit4/Stk11/Appl2/Igf1/Shmt2/Mapk9/Flcn/Srebf1/Nfe2l1/Nr1d1/Fgfr4/Bad/Pdk1/Nr1h3/Foxa2/Supt20/P2ry1/Fdps/Acadm/Vcp/Pink1/Gckr/Ppp1cb/Pdk4/Slc35b4/Eif2ak3/Apoe/Ap2a1/Ppp1r3b/Agt/Ldlr/Apoc3/Apoa5/Rhoa/Mid1ip1/Rgn/Taz/Gk/Pgk1	42	BP
GO:0070417	cellular response to cold	5/1345	10/21210	0.000195969	0.00814613	0.00698119	Nfe2l1/Dnajc3/Eif2ak4/Rnf34/Eif2ak3	5	BP
GO:0010823	negative regulation of mitochondrion organization	12/1345	57/21210	0.00019808	0.00814613	0.00698119	Igf1/Flcn/Mapt/Acaa2/Mfn1/Lmna/Oma1/Pink1/Bag3/Bnip3/Gpx1/Psmd10	12	BP
GO:0030195	negative regulation of blood coagulation	11/1345	49/21210	0.000199189	0.00814613	0.00698119	Apoh/Tmprss6/Kng2/Kng1/Plg/Anxa5/Fgg/Fga/Fgb/Apoe/Ceacam1	11	BP
GO:0006914	autophagy	44/1345	395/21210	0.000202147	0.00814613	0.00698119	Atg9a/Ralb/Yod1/Epm2a/Sesn1/Stk11/Xbp1/Rab1a/Flcn/Srebf1/Gabarap/Pip4k2b/Mapt/Wipi1/Ubxn2a/Zfyve1/Dap/Mapk15/Tmbim6/Atg101/Stub1/Ticam1/Acbd5/Abl1/Atg13/Eif2ak4/Ubqln4/Ripk2/Vcp/Plk3/Kdm4a/Pink1/Fis1/Tmem150a/Gsk3a/Svip/Tmem41b/Sbf2/Eif4g2/Bag3/Bnip3/Wdr45/Hdac6/Atg4a	44	BP
GO:0061919	process utilizing autophagic mechanism	44/1345	395/21210	0.000202147	0.00814613	0.00698119	Atg9a/Ralb/Yod1/Epm2a/Sesn1/Stk11/Xbp1/Rab1a/Flcn/Srebf1/Gabarap/Pip4k2b/Mapt/Wipi1/Ubxn2a/Zfyve1/Dap/Mapk15/Tmbim6/Atg101/Stub1/Ticam1/Acbd5/Abl1/Atg13/Eif2ak4/Ubqln4/Ripk2/Vcp/Plk3/Kdm4a/Pink1/Fis1/Tmem150a/Gsk3a/Svip/Tmem41b/Sbf2/Eif4g2/Bag3/Bnip3/Wdr45/Hdac6/Atg4a	44	BP
GO:1903829	positive regulation of cellular protein localization	36/1345	302/21210	0.000202462	0.00814613	0.00698119	Tpr/Cnst/Sar1a/Stk11/Abhd17a/Oaz1/Cep290/Lrp1/Xbp1/Egfr/Nlgn2/Bcas3/Kat7/Mapt/Cep131/Pik3r1/Vegfa/Sec16a/Stom/Ctdspl2/Mavs/Prkci/Pdcd10/Cct3/Plk3/Cdc42/Crocc/Fis1/Eif2ak3/Edem1/Gsk3a/Abhd17c/Bag3/Zpr1/Ptpn9/Gnl3l	36	BP
GO:0098732	macromolecule deacylation	17/1345	102/21210	0.000220971	0.00863681	0.0074017	Elk4/Abhd17a/Srebf1/Phb/Mapt/Brms1l/Dyrk1a/Akap8l/Vegfa/Zbtb7b/Pink1/Tada3/Abhd17c/Nek3/Ing2/Hdac6/Msl3	17	BP
GO:0042326	negative regulation of phosphorylation	50/1345	469/21210	0.000225833	0.00876423	0.0075109	Ctdsp1/Phlpp1/Fam72a/Epm2a/Ddit4/Igf1/Dusp6/Nf2/Xbp1/Flcn/Phb/Mapt/Prkca/Hmgcr/Dnajc3/Deptor/Dnaja3/Prkdc/Crkl/Cblb/Fem1a/Abl1/Hipk3/Chp1/Foxa2/Efna1/Bag1/Cdkn2b/Jun/Errfi1/Gckr/Taok3/Prkar1b/Met/Gadd45a/Wnk1/Dusp16/Apoe/Ceacam1/Casp3/Fkbp8/Cdkn2d/Apoc3/Il18/Smad6/Nck1/Dag1/Rhoa/Rgn/Psmd10	50	BP
GO:0032386	regulation of intracellular transport	48/1345	445/21210	0.000227937	0.00878359	0.00752749	Bard1/Yod1/Tpr/Stxbp5/Epm2a/Snx3/Sar1a/Reep6/Oaz1/Cep290/Xbp1/Srebf1/Pld2/Bcas3/Mapt/Prkca/Cep131/Nrn1/Gas1/Pik3r1/Mapk15/Crebrf/Akap8l/Rab11b/Prepl/Sec16a/Stom/Ttc21b/Chp1/Ctdspl2/Mavs/Chrna4/P2ry1/Pdcd10/Txn1/Plk3/Cdc42/Pink1/Fis1/Chchd4/Edem1/Vamp1/Gsk3a/Svip/Bag3/Gipc1/Zpr1/Fmr1	48	BP
GO:1900047	negative regulation of hemostasis	11/1345	50/21210	0.000240896	0.00902854	0.00773741	Apoh/Tmprss6/Kng2/Kng1/Plg/Anxa5/Fgg/Fga/Fgb/Apoe/Ceacam1	11	BP
GO:0001889	liver development	19/1345	122/21210	0.00024179	0.00902854	0.00773741	Cited2/Lims1/Xbp1/Stat5b/Mpst/Pkd1/Gata6/Sp3/Pik3ca/Acadm/Jun/Met/Itpr1/Ceacam1/E2f8/Rpgrip1l/Smad3/Onecut1/Nphp3	19	BP
GO:0044788	modulation by host of viral process	8/1345	28/21210	0.000253548	0.00902854	0.00773741	Nucks1/Apcs/Smc3/Stom/Eif2ak4/Apoe/Ceacam1/Fmr1	8	BP
GO:1900745	positive regulation of p38MAPK cascade	8/1345	28/21210	0.000253548	0.00902854	0.00773741	Sash1/Map3k3/Vegfa/Pja2/Rell1/Met/Gadd45a/Prmt1	8	BP
GO:0050819	negative regulation of coagulation	11/1345	51/21210	0.000289744	0.0100347	0.00859965	Apoh/Tmprss6/Kng2/Kng1/Plg/Anxa5/Fgg/Fga/Fgb/Apoe/Ceacam1	11	BP
GO:0016570	histone modification	46/1345	427/21210	0.000313527	0.0106514	0.0091282	Ing5/Elk4/Fh1/Mbd3/Ube2n/Xbp1/Flcn/Srebf1/Usp22/Kat7/Phb/Prkca/Wbp2/Brms1l/Arid4b/H1f4/Kdm1b/Prmt5/Eny2/Kansl2/Prdm9/Akap8l/Vegfa/Ntmt1/Cdk9/Ddb2/Phf20/Lmna/Zbtb7b/Kdm4a/Pink1/Mthfr/Tada2b/Ing3/Ruvbl1/Setmar/Brpf1/Tada3/Kmt5c/Prmt1/Ing2/Carm1/Usp3/Hdac6/Fmr1/Msl3	46	BP
GO:0071322	cellular response to carbohydrate stimulus	22/1345	155/21210	0.000319231	0.0106514	0.0091282	Klf7/Mpc2/Igf1/Lrp1/Xbp1/Nr1d1/Ern1/Prkca/Zfp36l1/Hmgcr/Ppp3cb/Eny2/Pla2g6/Rab11b/Bad/Phpt1/Foxa2/Pik3ca/Ppp3ca/Pde4c/Apoc3/Gpx1	22	BP
GO:0010872	regulation of cholesterol esterification	5/1345	11/21210	0.000340506	0.0110908	0.00950474	Scd1/Apoe/Agt/Apoa1/Apoa5	5	BP
GO:0051561	positive regulation of mitochondrial calcium ion concentration	5/1345	11/21210	0.000340506	0.0110908	0.00950474	Mcu/Mcur1/Rap1gds1/Fis1/Bnip3	5	BP
GO:0006446	regulation of translational initiation	12/1345	61/21210	0.00038584	0.0122041	0.0104589	Eif5b/Tpr/Rps6kb1/Eif5/Dnajc3/Eif2ak4/Eif2ak1/Eif2ak3/Paip2b/Eif4g2/Nck1/Fmr1	12	BP
GO:0016569	covalent chromatin modification	47/1345	444/21210	0.000402405	0.0125565	0.0107608	Ing5/Elk4/Fh1/Mbd3/Ube2n/Xbp1/Flcn/Srebf1/Usp22/Kat7/Phb/Prkca/Wbp2/Brms1l/Arid4b/H1f4/Kdm1b/Prmt5/Eny2/Kansl2/Prdm9/Akap8l/Vegfa/Ntmt1/Cdk9/Ddb2/Phf20/Lmna/Zbtb7b/Kdm4a/Pink1/Mthfr/Tada2b/Ing3/Ruvbl1/Setmar/Brpf1/Tada3/Resf1/Kmt5c/Prmt1/Ing2/Carm1/Usp3/Hdac6/Fmr1/Msl3	47	BP
GO:0006695	cholesterol biosynthetic process	10/1345	45/21210	0.000420721	0.0129336	0.011084	Hsd17b7/Srebf1/Hmgcr/Hmgcs1/Fdps/Apoe/Mvd/Apoa1/Apoa5/Ebp	10	BP
GO:1905244	regulation of modification of synaptic structure	6/1345	17/21210	0.000433425	0.0131761	0.0112919	Baiap2/Itsn1/Abl1/Cdc42/Rhoa/Fmr1	6	BP
GO:0034330	cell junction organization	31/1345	257/21210	0.000442343	0.0133658	0.0114544	Fzd5/Lims1/Lrp1/Nf2/Wdpcp/Flcn/Bcas3/Prkca/Mpp5/Dsp/Vcl/Pkp2/Vegfa/Srf/Mpp7/Abl1/Ctnnd1/Sdc4/Prkci/Tln1/Cdc42/Add1/Cldn3/Rassf8/Ceacam1/Actn4/Agt/Peak1/Myo9a/Smad3/Rhoa	31	BP
GO:0051052	regulation of DNA metabolic process	47/1345	446/21210	0.00044455	0.0133658	0.0114544	Smarcal1/Zranb3/Nucks1/Nek7/Fh1/Fbxo5/Apaf1/Ube2n/Helb/Egfr/Flcn/H1f4/Kdm1b/Fgfr4/Msh3/Shld3/Shld2/Wapl/Prmt5/Hmbox1/Mapk15/Prkdc/Prdm9/Vegfa/Mms19/Smc3/Cdk9/Pcna/Pik3ca/Cct3/Lmna/Ubqln4/Jun/Cdc42/Nmnat1/Met/Ogg1/Resf1/Gsk3a/E2f8/Fam168a/Zfp869/Parp3/Rgn/Aifm1/Gnl3l/Fancb	47	BP
GO:0001836	release of cytochrome c from mitochondria	12/1345	62/21210	0.000451218	0.0134214	0.0115021	Igf1/Mapk9/Pla2g6/Bad/Lmna/Jun/Pink1/Fis1/Ggct/Bnip3/Gpx1/Psmd10	12	BP
GO:0010923	negative regulation of phosphatase activity	14/1345	80/21210	0.00046404	0.0136515	0.0116993	Cnst/Epm2a/Zfyve1/Ppp4r4/Marf1/Ptpa/Chp1/Fkbp15/Wnk1/Mphosph10/Dlg2/Ell/Gnai2/Rgn	14	BP
GO:0061045	negative regulation of wound healing	13/1345	71/21210	0.000466526	0.0136515	0.0116993	Apoh/Hmgcr/Tmprss6/Kng2/Kng1/Plg/Anxa5/Fgg/Fga/Fgb/Apoe/Ceacam1/Smad3	13	BP
GO:0051702	interaction with symbiont	14/1345	81/21210	0.0005288	0.0152294	0.0130515	Nucks1/Apcs/Plg/Smc3/Stom/Eif2ak4/Jun/Napepld/Gapdh/Apoe/Ceacam1/Gpx1/Fmr1/Rab9	14	BP
GO:0045723	positive regulation of fatty acid biosynthetic process	7/1345	24/21210	0.000539503	0.0154563	0.013246	Mapk9/Srebf1/Nr1h3/Agt/Apoa5/Mid1ip1/Rgn	7	BP
GO:0097201	negative regulation of transcription from RNA polymerase II promoter in response to stress	5/1345	12/21210	0.00055328	0.0155259	0.0133056	Cited2/Tmbim6/Jun/Bag3/Nck1	5	BP
GO:1905214	regulation of RNA binding	5/1345	12/21210	0.00055328	0.0155259	0.0133056	Nucks1/Cdk9/Hnrnpl/Carm1/Fmr1	5	BP
GO:0106106	cold-induced thermogenesis	20/1345	143/21210	0.000708194	0.0187321	0.0160533	Adipor1/Fh1/Stk11/Appl2/Flcn/Pemt/Nr1d1/Acot13/Arrdc3/Vegfa/Scd1/Elovl3/Nr1h3/Zbtb7b/Oma1/Cpt2/Rheb/Adipor2/Acsl1/Il18	20	BP
GO:0120161	regulation of cold-induced thermogenesis	20/1345	143/21210	0.000708194	0.0187321	0.0160533	Adipor1/Fh1/Stk11/Appl2/Flcn/Pemt/Nr1d1/Acot13/Arrdc3/Vegfa/Scd1/Elovl3/Nr1h3/Zbtb7b/Oma1/Cpt2/Rheb/Adipor2/Acsl1/Il18	20	BP
GO:0071333	cellular response to glucose stimulus	20/1345	144/21210	0.000774438	0.0198954	0.0170503	Klf7/Mpc2/Igf1/Lrp1/Xbp1/Nr1d1/Ern1/Hmgcr/Ppp3cb/Eny2/Pla2g6/Rab11b/Bad/Phpt1/Foxa2/Pik3ca/Ppp3ca/Pde4c/Apoc3/Gpx1	20	BP
GO:0001659	temperature homeostasis	23/1345	179/21210	0.000981264	0.0237587	0.0203611	Adipor1/Fh1/Stk11/Appl2/Flcn/Pemt/Nr1d1/Acot13/Arrdc3/Vegfa/Scd1/Elovl3/Nr1h3/Zbtb7b/Oma1/Cpt2/Napepld/Rheb/Adipor2/Acsl1/Fto/Il18/Gpx1	23	BP
GO:0031098	stress-activated protein kinase signaling cascade	33/1345	293/21210	0.000990735	0.0238824	0.0204671	Stradb/Fzd5/Phlpp1/Sash1/Egfr/Mapk9/Kat7/Map3k3/Ern1/Zfp36l1/Hmgcr/Cbs/Vegfa/Pja2/Lmnb1/Map3k11/Traf2/Hipk3/Pdcd10/Magi3/Ripk2/Cdc42/Errfi1/Rell1/Taok3/Met/Gadd45a/Ceacam1/Prmt1/Nek1/Agt/Rhoa/Eda2r	33	BP
GO:0000045	autophagosome assembly	15/1345	96/21210	0.00101594	0.024276	0.0208044	Atg9a/Ralb/Epm2a/Rab1a/Gabarap/Pip4k2b/Wipi1/Ubxn2a/Atg101/Atg13/Pink1/Tmem41b/Bag3/Wdr45/Atg4a	15	BP
GO:0014897	striated muscle hypertrophy	16/1345	106/21210	0.00102765	0.0244111	0.0209202	Igf1/Prkca/Adk/Gata6/Cdk9/Lmna/Fdps/Ppp3ca/Pdlim5/Kdm4a/Ece1/Errfi1/Gsk3a/Agt/Smad3/Ar	16	BP
GO:0006979	response to oxidative stress	42/1345	402/21210	0.00103249	0.0244111	0.0209202	Ankzf1/Prdx6/Rwdd1/Sesn1/Xbp1/Egfr/Mapk9/Aldh3a2/Pld2/Nfe2l1/Mapt/Prkca/Zfp277/Dhfr/Ralbp1/Traf2/Abl1/Pdk1/Prkra/Cat/Ggt7/Chrna4/Pdcd10/Arnt/Txn1/Jun/Plk3/Pink1/Cpeb2/Vkorc1l1/Met/Chchd4/Ogg1/Mgst1/Apoe/Bnip3/Adam9/Casp3/Gpx1/Hdac6/Rgn/Aifm1	42	BP
GO:1990845	adaptive thermogenesis	21/1345	158/21210	0.00103497	0.0244111	0.0209202	Pm20d1/Adipor1/Fh1/Stk11/Appl2/Flcn/Pemt/Nr1d1/Acot13/Arrdc3/Vegfa/Scd1/Elovl3/Nr1h3/Zbtb7b/Oma1/Cpt2/Rheb/Adipor2/Acsl1/Il18	21	BP
GO:0000302	response to reactive oxygen species	25/1345	202/21210	0.00104812	0.0244474	0.0209513	Ankzf1/Prdx6/Sesn1/Egfr/Mapk9/Aldh3a2/Pld2/Prkca/Zfp277/Dhfr/Traf2/Abl1/Cat/Pdcd10/Txn1/Jun/Plk3/Pink1/Met/Bnip3/Adam9/Casp3/Gpx1/Hdac6/Rgn	25	BP
GO:0048194	Golgi vesicle budding	8/1345	34/21210	0.00105439	0.0244474	0.0209513	Sar1a/Rab1a/Mapk15/Gbf1/Sec16a/Prkci/Golph3l/Sec24d	8	BP
GO:1905898	positive regulation of response to endoplasmic reticulum stress	8/1345	34/21210	0.00105439	0.0244474	0.0209513	Tmem259/Xbp1/Rnft1/Ern1/Pik3r1/Eif2ak3/Edem1/Nck1	8	BP
GO:0031589	cell-substrate adhesion	37/1345	342/21210	0.00107124	0.0247334	0.0211964	Srgap2/Utrn/Lims1/Lrp1/Rab1a/Wdpcp/Bcas3/Gcnt2/Ninj1/Pik3r1/Itga1/Crkl/Plg/Vegfa/Srf/Rsu1/Abl1/Hsd17b12/Mertk/Sdc4/Prex1/Fgg/Fga/Fgb/Efna1/Actn4/Adam9/Agt/Dnm2/Apoa1/Peak1/Smad3/Smad6/Onecut1/Dag1/Rhoa/Eda	37	BP
GO:0036503	ERAD pathway	15/1345	97/21210	0.00113271	0.0258257	0.0221325	Ankzf1/Dnajb2/Yod1/Edem3/Tmem259/Rnft1/Derl1/Ufd1/Hspa13/Stub1/Vcp/Tmem129/Edem1/Svip/Stt3b	15	BP
GO:0051346	negative regulation of hydrolase activity	42/1345	404/21210	0.00113755	0.0258285	0.0221349	Apcs/Cnst/Epm2a/Igf1/Bcas3/Zfyve1/Ppp4r4/Serpina6/Serpina3k/Serpina3m/Mrtfa/Tmbim6/Dnaja3/Marf1/Ahsg/Kng2/Kng1/Vegfa/Bin1/Aip/Itih2/Ptpa/Abl1/Chp1/Mkks/Serpini1/Fkbp15/Rnf34/Tfpi2/Wnk1/Gapdh/Mphosph10/Dlg2/Ell/Agt/Cdkn2d/Apoa1/Apoc3/Gnai2/Gpx1/Rgn/Amot	42	BP
GO:0048199	vesicle targeting, to, from or within Golgi	6/1345	20/21210	0.00115162	0.0259328	0.0222243	Sar1a/Wipi1/Mapk15/Gbf1/Sec16a/Dipk2a	6	BP
GO:0030970	retrograde protein transport, ER to cytosol	7/1345	27/21210	0.00117096	0.0259412	0.0222315	Yod1/Derl1/Ufd1/Vcp/Tmem129/Edem1/Svip	7	BP
GO:1903513	endoplasmic reticulum to cytosol transport	7/1345	27/21210	0.00117096	0.0259412	0.0222315	Yod1/Derl1/Ufd1/Vcp/Tmem129/Edem1/Svip	7	BP
GO:0030218	erythrocyte differentiation	18/1345	128/21210	0.00120015	0.0259604	0.0222479	Tcea1/Cited2/Nfe2l1/Stat5b/Id2/Zfp36l1/Tmem14c/Ankrd54/Pknox1/Vegfa/Srf/Sp3/Fam210b/Ptbp3/Add1/Rps19/Prmt1/Casp3	18	BP
GO:0048659	smooth muscle cell proliferation	22/1345	171/21210	0.00122945	0.0262078	0.0224599	Igf1/Egfr/Rps6kb1/Stat5b/Ern1/Prkca/Id2/Nqo2/Hmgcr/Pik3r1/Prkdc/Vegfa/Ralbp1/Pik3ca/Mef2d/Shc1/Jun/Ctnnbip1/Zfp143/Agt/Il18/Gnai2	22	BP
GO:0042994	cytoplasmic sequestering of transcription factor	5/1345	14/21210	0.00125683	0.0262078	0.0224599	Pkd1/Sufu/Creb3/Tacc3/Psmd10	5	BP
GO:0090322	regulation of superoxide metabolic process	8/1345	35/21210	0.00129177	0.0265736	0.0227734	Egfr/Mapt/Dhfr/Shc1/Agt/Il18/Gnai2/Rgn	8	BP
GO:0007163	establishment or maintenance of cell polarity	26/1345	217/21210	0.00135525	0.0276713	0.0237142	Lims1/Stk11/Igf1/Cep290/Lin7a/Wdpcp/Bcas3/Mpp5/Myh9/Nde1/Crkl/Pkd1/Gbf1/Actr1a/Prkci/Lmna/Cdc42/Dlg2/Wee1/Nek3/Myo9b/Rpgrip1l/Myo9a/Nphp3/Rhoa/Amot	26	BP
GO:2001233	regulation of apoptotic signaling pathway	43/1345	421/21210	0.00141636	0.028599	0.0245092	Stradb/Ing5/Unc5b/Igf1/Apaf1/Xbp1/Mapk9/Flcn/Mnt/Rps6kb1/Gas1/Deptor/Pla2g6/Mrtfa/Tmbim6/Vegfa/Ralbp1/Acaa2/Bad/Traf2/Prkra/Fgg/Fga/Fgb/Lmna/Creb3/Pink1/Rnf34/Fis1/Eif2ak3/Gsk3a/Bnip3/Ing2/Wwox/Agt/Cdkn2d/Smad3/Dapk2/Nck1/Gnai2/Gpx1/Ar/Psmd10	43	BP
GO:0045444	fat cell differentiation	28/1345	241/21210	0.00145122	0.0291951	0.0250201	Creb1/Mmp11/Igf1/Osbpl8/Xbp1/Srebf1/Nr1d1/Id2/Zfp36l1/Aldh6a1/Vegfa/Taf8/Scd1/Mkks/4932438A13Rik/Zbtb7b/Napepld/Eif2ak3/Crebl2/Bnip3/Fto/Nudt7/Carm1/Smad3/Smad6/Fbxo9/Gpx1/Hdac6	28	BP
GO:0044262	cellular carbohydrate metabolic process	32/1345	288/21210	0.00146396	0.0292784	0.0250914	Adipor1/Epm2a/Ddit4/Stk11/Igf1/Ugp2/Nfe2l1/Nr1d1/Il6st/Gbe1/Bad/Pdk1/Foxa2/B4galt5/Supt20/P2ry1/Agl/Hs2st1/Acadm/B4galt1/Fggy/Pgm2/Pgd/Gckr/Ppp1cb/Pdk4/Slc35b4/Gsk3a/Inpp5a/Ppp1r3b/Rgn/Gk	32	BP
GO:0032527	protein exit from endoplasmic reticulum	9/1345	44/21210	0.00151927	0.0299394	0.0256579	Yod1/Sar1a/Derl1/Ufd1/Sec16a/Vcp/Tmem129/Edem1/Svip	9	BP
GO:0048143	astrocyte activation	6/1345	21/21210	0.00152651	0.0299394	0.0256579	Ifngr1/Lrp1/Egfr/Nr1d1/Agt/Ldlr	6	BP
GO:1903008	organelle disassembly	14/1345	90/21210	0.0015416	0.0301273	0.025819	Atg9a/Srebf1/Gabarap/Wipi1/Gbf1/Atg13/Vcp/Plk3/Pink1/Fis1/Gsk3a/Bnip3/Wdr45/Hdac6	14	BP
GO:1905037	autophagosome organization	15/1345	100/21210	0.00155292	0.0302404	0.0259159	Atg9a/Ralb/Epm2a/Rab1a/Gabarap/Pip4k2b/Wipi1/Ubxn2a/Atg101/Atg13/Pink1/Tmem41b/Bag3/Wdr45/Atg4a	15	BP
GO:0006457	protein folding	20/1345	153/21210	0.00165165	0.0317117	0.0271767	Ppil3/Dnajb2/Suco/Hspa2/Dnajc3/Emc2/Dnaja3/Hspa13/Stub1/Aip/Tor2a/Mkks/Cct3/Selenof/Bag1/Erp44/Pdia4/Chchd4/Hspb6/Clpx	20	BP
GO:0090276	regulation of peptide hormone secretion	27/1345	232/21210	0.00170365	0.0325957	0.0279343	Klf7/Mpc2/Mcu/Pfkl/Lrp1/Egfr/Srebf1/Nlgn2/Nr1d1/Hmgcr/Ppp3cb/Glud1/Eny2/Pla2g6/Itsn1/Bad/Phpt1/Foxa2/Anxa5/Serp1/Fgg/Fga/Fgb/Ensa/Ppp3ca/Nr0b2/Pde4c	27	BP
GO:0033674	positive regulation of kinase activity	47/1345	476/21210	0.00175816	0.0333885	0.0286138	Stradb/Fzd5/Ralb/Sash1/Stk11/Igf1/Osbpl8/Erbb3/Egfr/Map3k3/Ern1/Ppp2r3c/Itga1/Dazap2/Crkl/Pkd1/Pim1/Vegfa/Malt1/Map3k11/Bad/Traf2/Abl1/Atg13/Sdc4/Pdcd10/Tsacc/Lamtor2/Efna1/Shc1/Magi3/Lmo4/Ripk2/Cdc42/Gckr/Taok3/Met/Gadd45a/Ceacam1/Adam9/Acsl1/Nek1/Agt/Il18/Dag1/Rhoa/Psmd10	47	BP
GO:0042060	wound healing	38/1345	364/21210	0.001769	0.0333885	0.0286138	Pip5k1c/Igf1/Xbp1/Egfr/Apoh/Prkca/Lyst/Dsp/Ninj1/Hmgcr/Myh9/Tmprss6/Kng2/Kng1/Plg/Srf/C3/Mertk/Foxa2/Sdc4/Anxa5/P2ry1/Pdcd10/Fgg/Fga/Fgb/Stxbp3/B4galt1/Arhgef19/Tfpi2/Adipor2/Apoe/Ceacam1/Vkorc1/Proz/Smad3/Gpx1/C1galt1c1	38	BP
GO:0044827	modulation by host of viral genome replication	5/1345	15/21210	0.00178742	0.0333885	0.0286138	Nucks1/Stom/Eif2ak4/Ceacam1/Fmr1	5	BP
GO:0010611	regulation of cardiac muscle hypertrophy	12/1345	72/21210	0.00178942	0.0333885	0.0286138	Igf1/Prkca/Adk/Cdk9/Lmna/Fdps/Ppp3ca/Ece1/Errfi1/Gsk3a/Agt/Smad3	12	BP
GO:0097755	positive regulation of blood vessel diameter	12/1345	72/21210	0.00178942	0.0333885	0.0286138	Cps1/Egfr/Scpep1/Dock4/Itga1/Pla2g6/Kng1/Mkks/Apoe/Agt/Arhgap42/Gpx1	12	BP
GO:0042987	amyloid precursor protein catabolic process	9/1345	45/21210	0.0017939	0.0333885	0.0286138	Ifngr1/Igf1/Dyrk1a/Bin1/Efna1/Apoe/Gsk3a/Casp3/Adam10	9	BP
GO:0030224	monocyte differentiation	7/1345	29/21210	0.00184138	0.0339261	0.0290745	Apcs/Fasn/Zfp36l1/Vegfa/Sp3/Jun/Ctnnbip1	7	BP
GO:1903131	mononuclear cell differentiation	7/1345	29/21210	0.00184138	0.0339261	0.0290745	Apcs/Fasn/Zfp36l1/Vegfa/Sp3/Jun/Ctnnbip1	7	BP
GO:1902275	regulation of chromatin organization	24/1345	199/21210	0.00185934	0.0340278	0.0291616	Tpr/Fh1/Ube2n/Xbp1/Flcn/Srebf1/Kat7/Wbp2/H1f4/Cdc45/Akap8l/Vegfa/Cdk9/Tlk1/Lmna/Zbtb7b/Kdm4a/Pink1/Mthfr/Tada2b/Tada3/Resf1/Ing2/Fmr1	24	BP
GO:1905269	positive regulation of chromatin organization	16/1345	113/21210	0.00203948	0.0363518	0.0311533	Tpr/Ube2n/Xbp1/Srebf1/Kat7/Wbp2/Akap8l/Vegfa/Cdk9/Lmna/Zbtb7b/Pink1/Tada2b/Resf1/Ing2/Fmr1	16	BP
GO:0045785	positive regulation of cell adhesion	42/1345	417/21210	0.00207902	0.0367473	0.0314923	Kifap3/Utrn/Cited2/Lims1/Igf1/Xbp1/Flcn/Pld2/Lgals9/Stat5b/Prkca/Gcnt2/Ninj1/Il6st/Adk/Myo10/Dnaja3/Crkl/Vegfa/Malt1/Bad/Gpam/Rsu1/Abl1/Hsd17b12/Sdc4/Prex1/Fgg/Fga/Fgb/Zbtb7b/Ppp3ca/Ripk2/Ceacam1/Adam9/Dnm2/Apoa1/Il18/Smad3/Nck1/Dag1/Rhoa	42	BP
GO:0051647	nucleus localization	8/1345	38/21210	0.00226664	0.0388525	0.0332964	Bin1/Cep120/Dctn4/Actr1a/4932438A13Rik/Cdc42/Tacc3/Hook3	8	BP
GO:1902003	regulation of amyloid-beta formation	7/1345	30/21210	0.00227208	0.0388525	0.0332964	Ifngr1/Igf1/Bin1/Efna1/Apoe/Gsk3a/Casp3	7	BP
GO:0010875	positive regulation of cholesterol efflux	5/1345	16/21210	0.0024652	0.0411391	0.035256	Lrp1/Nr1h3/Pon1/Apoe/Apoa1	5	BP
GO:0042407	cristae formation	5/1345	16/21210	0.0024652	0.0411391	0.035256	Oma1/Pink1/Immt/Taz/Apoo	5	BP
GO:0001933	negative regulation of protein phosphorylation	42/1345	421/21210	0.00248034	0.0411391	0.035256	Ctdsp1/Phlpp1/Fam72a/Epm2a/Ddit4/Igf1/Dusp6/Nf2/Xbp1/Flcn/Phb/Prkca/Hmgcr/Dnajc3/Deptor/Dnaja3/Prkdc/Crkl/Cblb/Fem1a/Abl1/Hipk3/Chp1/Efna1/Bag1/Jun/Errfi1/Taok3/Prkar1b/Met/Gadd45a/Dusp16/Apoe/Ceacam1/Casp3/Fkbp8/Il18/Smad6/Nck1/Dag1/Rgn/Psmd10	42	BP
GO:0010612	regulation of cardiac muscle adaptation	4/1345	10/21210	0.00248098	0.0411391	0.035256	Lmna/Ppp3ca/Errfi1/Smad3	4	BP
GO:1902415	regulation of mRNA binding	4/1345	10/21210	0.00248098	0.0411391	0.035256	Cdk9/Hnrnpl/Carm1/Fmr1	4	BP
GO:0046931	pore complex assembly	6/1345	23/21210	0.0025463	0.0417392	0.0357702	Ahctf1/Atp5g1/Bad/Cct3/Tmem170/Adam10	6	BP
GO:0046324	regulation of glucose import	11/1345	66/21210	0.0027361	0.0440351	0.0377379	Appl2/Igf1/Osbpl8/Erbb3/Rps6kb1/Prkca/Prkci/Stxbp3/Adipor2/Crebl2/Gsk3a	11	BP
GO:0031669	cellular response to nutrient levels	23/1345	195/21210	0.00303981	0.0475132	0.0407185	Ralb/Sesn1/Xbp1/Srebf1/Gabarap/Atp5g1/Wipi1/Zfyve1/Dap/Pim1/Srf/Fads1/Eif2ak4/Foxa2/Cdkn2b/Jun/Depdc5/Tbl2/Pdk4/Eif2ak3/Hnrnpl/Wdr59/Wdr45	23	BP
GO:0034101	erythrocyte homeostasis	18/1345	139/21210	0.00304772	0.0475132	0.0407185	Tcea1/Cited2/Nfe2l1/Stat5b/Id2/Zfp36l1/Tmem14c/Ankrd54/Pknox1/Vegfa/Srf/Sp3/Fam210b/Ptbp3/Add1/Rps19/Prmt1/Casp3	18	BP
GO:0097756	negative regulation of blood vessel diameter	15/1345	107/21210	0.00305808	0.0475392	0.0407409	Atp2b1/Egfr/Dock4/Hmgcr/Mkks/Fgg/Fga/Fgb/Shc1/Rap1gds1/Cyp2j5/Agt/Arhgap42/Smad6/Rhoa	15	BP
GO:0070304	positive regulation of stress-activated protein kinase signaling cascade	21/1345	173/21210	0.00320265	0.0491012	0.0420794	Fzd5/Sash1/Map3k3/Ern1/Hmgcr/Vegfa/Pja2/Lmnb1/Map3k11/Traf2/Pdcd10/Magi3/Ripk2/Cdc42/Rell1/Taok3/Met/Gadd45a/Ceacam1/Prmt1/Eda2r	21	BP
GO:0009914	hormone transport	38/1345	377/21210	0.00325307	0.0495004	0.0424216	Klf7/Creb1/Mpc2/Mcu/Pfkl/Lrp1/Egfr/Rab1a/Gdf9/Srebf1/Nlgn2/Nr1d1/Fgfr4/Hmgcr/Ppp3cb/Glud1/Eny2/Pla2g6/Itsn1/Rab11b/Bad/Phpt1/Snap23/Foxa2/Anxa5/Serp1/P2ry1/Fgg/Fga/Fgb/Ensa/Stxbp3/Ppp3ca/Cyp2j5/Nr0b2/Pclo/Pde4c/Agt	38	BP
GO:0008333	endosome to lysosome transport	10/1345	58/21210	0.00325661	0.0495004	0.0424216	Trak2/Scyl2/Rilp/Lyst/Dennd3/Bin1/Chmp5/Vcp/Fam160a2/Hook3	10	BP
GO:0034599	cellular response to oxidative stress	29/1345	267/21210	0.00331612	0.0498398	0.0427124	Ankzf1/Prdx6/Rwdd1/Xbp1/Egfr/Mapk9/Nfe2l1/Mapt/Zfp277/Dhfr/Ralbp1/Traf2/Abl1/Pdk1/Prkra/Pdcd10/Arnt/Txn1/Jun/Pink1/Cpeb2/Vkorc1l1/Met/Chchd4/Mgst1/Bnip3/Gpx1/Hdac6/Rgn	29	BP
GO:0051099	positive regulation of binding	24/1345	208/21210	0.00333358	0.0498398	0.0427124	Ralb/Igf1/Lrp1/Lgals9/Wapl/Hmbox1/Derl1/Pkd1/Ticam1/Traf2/Abl1/Cdk9/Hipk3/Ripk2/Txn1/Eno1/Add1/Pon1/Met/Eif2ak3/Apoe/Hnrnpl/Fmr1/Gnl3l	24	BP
GO:2001252	positive regulation of chromosome organization	22/1345	185/21210	0.00334352	0.0498522	0.042723	Nek7/Tpr/Ube2n/Xbp1/Srebf1/Kat7/Wbp2/Hmbox1/Mapk15/Akap8l/Vegfa/Cdk9/Cct3/Lmna/Zbtb7b/Pink1/Tada2b/Anapc4/Anapc5/Resf1/Ing2/Fmr1	22	BP
GO:0050662	coenzyme binding	43/1339	295/20852	3.97386e-07	0.000382683	0.000331295	Aox1/Dbi/Marc2/Ddo/Shmt2/Suox/Mdh1/Pank3/Fasn/Nqo2/Kdm1b/Acot12/Dhfr/Dmgdh/Hmgcr/Hacl1/Glud1/Gpt/Gcat/Gcat/Pnpla3/Cbs/Acbd5/Sardh/Cat/Sqor/Ahcy/Nudt6/Kyat3/Acadm/Mthfr/Pgd/Qdpr/Ugdh/Hibadh/Txnrd3/Egln2/Prmt1/Aadat/Gcdh/Gpt2/Etfa/Aifm1	43	MF
GO:0008047	enzyme activator activity	56/1339	457/20852	2.50813e-06	0.00120766	0.00104549	Dnajb2/Srgap2/Atp1b1/Chml/Stxbp5/Stk11/Ric8b/Igf1/Apaf1/Erbb3/Ahsa2/Mapk9/Flcn/Lgals9/Bcas3/Apoh/Dock4/Arhgap5/Ppp2r5c/Psme2/Azin1/Dazap2/Acap2/Adprh/Itsn1/Mlst8/Ralbp1/Arhgap26/Malt1/Bad/Arhgap19/Usp6nl/Ptpa/Prkra/Pik3ca/Cks1b/Vcp/Jun/Arhgef19/Depdc5/Srgap3/Wnk1/Apoe/Arhgef1/Tbc1d10b/Evi5l/Casp3/Myo9b/Gipc1/Arhgap42/Apoa1/Apoa5/Myo9a/Clpx/Als2cl/Tbc1d8b	56	MF
GO:0016645	oxidoreductase activity, acting on the CH-NH group of donors	10/1339	28/20852	5.19838e-06	0.00155456	0.00134581	Dhfr/Dmgdh/Sardh/Aldh4a1/Mthfr/Qdpr/Aass/Mthfd2/Paox/Aifm1	10	MF
GO:0043531	ADP binding	12/1339	41/20852	6.45717e-06	0.00155456	0.00134581	Apaf1/Ern1/H1f4/Glud1/Mat1a/Myh9/Mief1/P2ry1/Vcp/Ruvbl1/Myo9b/Pgk1	12	MF
GO:0019902	phosphatase binding	32/1339	217/20852	9.18949e-06	0.0017699	0.00153223	Kifap3/Cnst/Snx3/Egfr/Rps6kb1/Mapt/Hmgcr/Pik3r1/Itga1/Ppp3cb/Ppp6r3/Bad/Tprn/Traf2/Ptpa/Trpc4ap/Lmna/Shc1/Cttnbp2nl/Vcp/Anapc4/Anapc5/Met/Eif2ak3/Itpr1/Wnk1/Ceacam1/Dlg2/Sbf2/Ell/Smad3/Fmr1	32	MF
GO:0016790	thiolester hydrolase activity	12/1339	46/20852	2.35829e-05	0.00378505	0.00327678	Hibch/Pnkd/Abhd17a/Fasn/Aldh6a1/Acot13/Acot12/Esd/Acaa2/Abhd17c/Ufsp2/Nudt7	12	MF
GO:0016746	transferase activity, transferring acyl groups	35/1339	270/20852	5.91981e-05	0.00814397	0.00705036	Kansl1l/Cs/Usp22/Kat7/Acly/Nmt1/Fasn/Hmgcs1/Gcat/Gcat/Pnpla3/Kansl2/Acaa2/Keg1/Elovl3/Gpam/Zdhhc12/Crat/Zdhhc5/Pdhx/Ggt7/Phf20/Cpt2/Crot/Tada2b/Ing3/Brpf1/Tada3/Lpcat3/Mboat7/Qpctl/Lipt2/Nat1/Dlat/Taz	35	MF
GO:0005543	phospholipid binding	47/1339	422/20852	0.00016695	0.0178637	0.0154649	Cps1/Zcchc2/Nr5a2/Snx3/Appl2/Eea1/Osbpl8/Esyt1/Pemt/Pld2/Phf12/Grb7/Apoh/Wipi1/Zfyve1/Pxdc1/Col4a3bp/Pacsin2/Pnpla3/Acap2/Bin1/Arhgap26/Bad/Gbf1/Zfyve19/Prex1/Prkci/Anxa5/Arfip1/Golph3l/Snx7/Ttpa/Tln1/Aldob/Pclo/Rnf34/Pon1/Plekha8/Itpr1/Pik3c2g/Apoe/Sbf2/Ing2/Apoa1/Apoc3/Apoa5/Wdr45	47	MF
GO:0019207	kinase regulator activity	26/1339	196/20852	0.000349717	0.0313067	0.0271027	Stk11/Igf1/Socs2/Erbb3/Lgals9/Pik3r1/Dnajc3/Ankrd54/Dazap2/Ahsg/Itsn1/Ccnf/Mlst8/Malt1/Atg13/Chp1/Pik3ca/Tsacc/Cks1b/Cdkn2b/Prkar1b/Wnk1/Casp3/Cdkn2d/Nck1/Cish	26	MF
GO:0120013	intermembrane lipid transfer activity	8/1339	29/20852	0.000360117	0.0313067	0.0271027	Npc2/Col4a3bp/Mttp/Ttpa/Plekha8/Apoe/Apoa1/Apoa5	8	MF
GO:0019842	vitamin binding	20/1339	135/20852	0.000390114	0.0313067	0.0271027	Marc2/Ftcd/Shmt2/Pank3/Fasn/Dhfr/Dmgdh/Hacl1/Gpt/Gcat/Gcat/Cbs/Sardh/Kyat3/Ttpa/Gc/Ggcx/Egln2/Aadat/Gpt2	20	MF
GO:0051787	misfolded protein binding	7/1339	24/20852	0.000581799	0.0384952	0.0333259	Hspa2/Dnajc3/Derl1/Hspa13/Stub1/Edem1/Hdac6	7	MF
GO:0031625	ubiquitin protein ligase binding	35/1339	307/20852	0.000709269	0.0408291	0.0353464	Fzd5/Dnajb2/Ralb/Yod1/Prdx6/Traf5/Shprh/Ube2n/Erbb3/Xbp1/Egfr/Polr2a/Gabarap/Nlk/Sumo2/Pik3r1/Fhit/Vcl/Rnf31/Derl1/Tmbim6/Pcbp2/Stub1/Cbs/Traf2/Bag1/Vcp/Jun/Kdm4a/Pink1/Rnf34/Herc2/Smad3/Smad6/Hdac6	35	MF
GO:0016853	isomerase activity	21/1339	152/20852	0.000730289	0.0408291	0.0353464	Ppil3/Fkbp3/Hmgcs1/Ebpl/Amacr/Pmm1/Eci1/Fkbp2/Ptpa/Hsd3b3/Acadm/Erp44/Pgm2/Pdia4/Rpia/Mcee/Pgm2l1/Fkbp8/Bco2/Glce/Ebp	21	MF
GO:0016829	lyase activity	24/1339	185/20852	0.000799077	0.0408291	0.0353464	Pm20d1/Fh1/Pcbd1/Ftcd/Shmt2/Fasn/Hacl1/Azin1/Eci1/Cbs/Apip/Kyat3/Aco1/Aldob/Eno1/Urad/Ggct/Ggcx/Ogg1/Tsen34/Echs1/Mvd/Car5b/Hccs	24	MF
GO:0031369	translation initiation factor binding	9/1339	40/20852	0.000805559	0.0408291	0.0353464	Eif5/Rbx1/Eif2ak4/Tbl2/Eif2ak3/Rps19/Zpr1/Nck1/Fmr1	9	MF
GO:0019866	organelle inner membrane	62/1363	489/21435	1.60751e-07	0.000106691	9.752e-05	Cps1/Srgap2/Mpc2/Cox20/Marc2/Mcu/Slc25a3/Tmpo/Shmt2/Uqcrq/Tmem11/Aldh3a2/Tmem256/Phb/Atp5g1/Slc25a39/Ern1/Abca8b/Slc25a19/Immp2l/Dmac2l/Tmem14c/Mcur1/Glud1/Tst/Mpst/Gcat/Gcat/Eci1/Ndufv3/Ndufa11/Lmnb1/Acaa2/Slc25a28/Gpam/Crat/Slc25a25/Sqor/Mfn1/Slc25a44/Hsd3b3/Csde1/Oma1/Cpt2/Pink1/Abcb8/Pdk4/Ndufa4/Gstk1/Immt/Tmem43/Itpr1/Mgst1/Herc2/Mrpl17/Gcdh/Dpy19l1/Smad3/Clpx/Aifm1/Apoo/Hccs	62	CC
GO:0005777	peroxisome	27/1363	146/21435	4.73479e-07	0.000106691	9.752e-05	Marc2/Ddo/Aldh3a2/Hmgcr/Hacl1/Amacr/Marf1/Decr2/Nudt12/Gbf1/Acbd5/Crat/Cat/Mavs/Pxmp4/Fdps/Hsdl2/Pex10/Crot/Fis1/Urad/Gstk1/Mgst1/Paox/Acsl1/Nudt7/Mvd	27	CC
GO:0042579	microbody	27/1363	146/21435	4.73479e-07	0.000106691	9.752e-05	Marc2/Ddo/Aldh3a2/Hmgcr/Hacl1/Amacr/Marf1/Decr2/Nudt12/Gbf1/Acbd5/Crat/Cat/Mavs/Pxmp4/Fdps/Hsdl2/Pex10/Crot/Fis1/Urad/Gstk1/Mgst1/Paox/Acsl1/Nudt7/Mvd	27	CC
GO:0045171	intercellular bridge	14/1363	58/21435	1.18961e-05	0.00160835	0.0014701	Aamp/Pcnt/Snrnp25/Cep131/Fam50b/Prkci/Trim45/Gstm7/Gstm1/Gstm4/Agbl5/Cenpc1/Dusp11/Rfxank	14	CC
GO:0008287	protein serine/threonine phosphatase complex	11/1363	46/21435	0.000111391	0.0107572	0.00983258	Ppp4r4/Ppp2r5c/Ppp3cb/Ptpa/Ppp3ca/Ppp1cb/Itpr1/Ppp1r3b/Cnep1r1/Nck1/Ppp2r3a	11	CC
GO:1903293	phosphatase complex	11/1363	46/21435	0.000111391	0.0107572	0.00983258	Ppp4r4/Ppp2r5c/Ppp3cb/Ptpa/Ppp3ca/Ppp1cb/Itpr1/Ppp1r3b/Cnep1r1/Nck1/Ppp2r3a	11	CC
GO:0005759	mitochondrial matrix	32/1363	266/21435	0.000397189	0.0335625	0.0306776	Creb1/Cps1/Mrps14/Tfb2m/Shmt2/Cs/Dmgdh/Mrps36/Glud1/Mief1/Dnaja3/Mrpl39/Tfb1m/Acaa2/Ak3/Sardh/Pdk1/Mrps28/Fdps/Wars2/Acadm/Mrpl50/Gstk1/Ppm1k/Mrpl51/Mrps12/Mrpl17/Primpol/Mrpl34/Dlat/Etfa/Clpx	32	CC
GO:0042627	chylomicron	5/1363	12/21435	0.000560367	0.0420898	0.0384719	Apoh/Apoe/Apoa1/Apoc3/Apoa5	5	CC
GO:0000123	histone acetyltransferase complex	14/1363	83/21435	0.000700389	0.0473463	0.0432767	Kansl1l/Ing5/Usp22/Kat7/Eny2/Kansl2/Phf20/Supt20/Tada2b/Ing3/Ruvbl1/Brpf1/Tada3/Msl3	14	CC
