# Supplementary material for: Aging is associated with increased chromatin accessibility and reduced polymerase pausing in liver
Source: Mol Syst Biol. 2022 Sep 9;18(9):e11002. doi: 10.15252/msb.202211002 (PMC9459415; doi:10.15252/msb.202211002)
Supplement: Supplementary file 4 — Table EV2 [file MSB-18-e11002-s001.xlsx]

## Sheet: Table EV2
GO enrichment for genes with less accessible promoter regions
ID	Description	GeneRatio	BgRatio	pvalue	p.adjust	qvalue	geneID	Count	category
GO:0006335	DNA replication-dependent nucleosome assembly	4/158	31/21210	7.97375e-05	0.0396684	0.0374972	H4c11/H4c12/H3c11/Hist1h4n	4	BP
GO:0034723	DNA replication-dependent nucleosome organization	4/158	31/21210	7.97375e-05	0.0396684	0.0374972	H4c11/H4c12/H3c11/Hist1h4n	4	BP
GO:0045652	regulation of megakaryocyte differentiation	4/158	31/21210	7.97375e-05	0.0396684	0.0374972	H4c11/H4c12/Hist1h4n/L3mbtl1	4	BP
GO:0006334	nucleosome assembly	6/158	98/21210	9.29707e-05	0.0396684	0.0374972	H4c11/H4c12/H1f5/H3c11/Hist1h2bp/Hist1h4n	6	BP
GO:0006333	chromatin assembly or disassembly	7/158	144/21210	0.000104281	0.0396684	0.0374972	H4c11/H4c12/H1f5/H3c11/Hist1h2bp/Hist1h4n/Actl6b	7	BP
GO:0005262	calcium channel activity	6/152	123/20852	0.000286473	0.036584	0.0340568	Slc24a4/Pkdrej/Orai2/Trpm4/Panx1/Trpc1	6	MF
GO:0015267	channel activity	11/152	444/20852	0.000424118	0.036584	0.0340568	Hcn2/Gjc2/Slc24a4/Pkdrej/Kcng3/Kcnb1/Lrrc8b/Orai2/Trpm4/Panx1/Trpc1	11	MF
GO:0022803	passive transmembrane transporter activity	11/152	444/20852	0.000424118	0.036584	0.0340568	Hcn2/Gjc2/Slc24a4/Pkdrej/Kcng3/Kcnb1/Lrrc8b/Orai2/Trpm4/Panx1/Trpc1	11	MF
GO:0005261	cation channel activity	9/152	317/20852	0.000543393	0.036584	0.0340568	Hcn2/Slc24a4/Pkdrej/Kcng3/Kcnb1/Orai2/Trpm4/Panx1/Trpc1	9	MF
GO:0015085	calcium ion transmembrane transporter activity	6/152	140/20852	0.000571625	0.036584	0.0340568	Slc24a4/Pkdrej/Orai2/Trpm4/Panx1/Trpc1	6	MF
GO:0000786	nucleosome	7/161	88/21435	4.51044e-06	0.00119601	0.00114451	H4c11/H4c12/H2ac15/H1f5/H3c11/Hist1h2bp/Hist1h4n	7	CC
GO:0044815	DNA packaging complex	7/161	96/21435	8.05394e-06	0.00119601	0.00114451	H4c11/H4c12/H2ac15/H1f5/H3c11/Hist1h2bp/Hist1h4n	7	CC
GO:0030992	intraciliary transport particle B	3/161	21/21435	0.000500802	0.0326477	0.0312418	Ttc30a2/Kif17/Ubxn10	3	CC
GO:0032993	protein-DNA complex	7/161	191/21435	0.000614369	0.0326477	0.0312418	H4c11/H4c12/H2ac15/H1f5/H3c11/Hist1h2bp/Hist1h4n	7	CC
GO:0098831	presynaptic active zone cytoplasmic component	3/161	23/21435	0.00065955	0.0326477	0.0312418	Rims2/Rims3/Unc13a	3	CC
