# Supplementary material for: Aging is associated with increased chromatin accessibility and reduced polymerase pausing in liver
Source: Mol Syst Biol. 2022 Sep 9;18(9):e11002. doi: 10.15252/msb.202211002 (PMC9459415; doi:10.15252/msb.202211002)
Supplement: Supplementary file 5 — Table EV3 [file MSB-18-e11002-s004.xlsx]

## Sheet: Table EV3
GO enrichment for genes of cluster 1 (relates to Figure 3)
ID	Description	GeneRatio	BgRatio	pvalue	p.adjust	qvalue	geneID	Count	category
GO:0006397	mRNA processing	40/375	453/21210	5.35852e-17	1.90013e-13	1.65268e-13	Cdk12/Hnrnph1/Rbm25/Srsf6/Pnn/Prpf4b/Rbm26/Pabpc1/Tra2b/Hnrnpll/Mtpap/Smndc1/Sf3b1/Xrn2/Rbm39/Mbnl1/Dhx36/Prpf38b/Ptbp2/Zranb2/Rnf20/Srrm1/Sfpq/Dhx15/Rbm28/Tra2a/Luc7l2/Rbbp6/Rbm3/Rbm5/Srek1/Rbfox2/Ythdc1/Thoc2/Pcf11/Dhx9/Scaf8/A1cf/Cpsf6/Qk	40	BP
GO:0033044	regulation of chromosome organization	27/375	359/21210	3.00066e-10	3.54679e-07	3.08489e-07	Hnrnpd/Zfp207/Cenpv/Tlk2/Ylpm1/Nipbl/Paxbp1/Tnks2/Dhx36/Rnf20/Sfpq/Eed/Atrx/Tnks/Resf1/Ogt/Senp6/Setd5/Morc2a/Rif1/Asxl2/Ubr5/Wapl/Zfp451/Zmpste24/Kdm3a/Riok2	27	BP
GO:0016569	covalent chromatin modification	28/375	444/21210	7.23152e-09	5.65472e-06	4.91831e-06	Baz1b/Usp15/Nipbl/Paxbp1/Wac/Tbl1x/Uimc1/Rnf20/Sfpq/Eed/Atrx/Morf4l2/Resf1/Ogt/Setd5/Morc2a/Rif1/Asxl2/Ubr5/Kmt2c/Tet2/Zfp451/Zmpste24/Setd2/Nr1h4/Rlf/Kdm3a/Mysm1	28	BP
GO:0051052	regulation of DNA metabolic process	28/375	446/21210	7.97337e-09	5.65472e-06	4.91831e-06	Hnrnpd/Id3/Egfr/Gtpbp4/Ylpm1/Tfrc/Esco1/Tnks2/Uimc1/Dhx36/Pds5a/Rbbp6/Atrx/Tnks/Resf1/Ino80/Morc2a/Rif1/Otud4/Ubr5/Wapl/Dhx9/Zmpste24/Setd2/Rlf/Ercc6/Ankrd17/Ptges3	28	BP
GO:0006479	protein methylation	17/375	177/21210	1.79295e-08	9.08259e-06	7.89978e-06	Fam98a/Mtr/Paxbp1/Rnf20/Eed/Atrx/Ogt/Rif1/Asxl2/Kmt2c/Etfbkmt/Tet2/Setd2/Nr1h4/Rlf/Kdm3a/Gspt1	17	BP
GO:0008213	protein alkylation	17/375	177/21210	1.79295e-08	9.08259e-06	7.89978e-06	Fam98a/Mtr/Paxbp1/Rnf20/Eed/Atrx/Ogt/Rif1/Asxl2/Kmt2c/Etfbkmt/Tet2/Setd2/Nr1h4/Rlf/Kdm3a/Gspt1	17	BP
GO:0046831	regulation of RNA export from nucleus	6/375	14/21210	7.8196e-08	2.77283e-05	2.41173e-05	Rbm26/Thoc2/Dhx9/Setd2/Cpsf6/Riok2	6	BP
GO:0032239	regulation of nucleobase-containing compound transport	6/375	16/21210	2.02363e-07	5.97982e-05	5.20108e-05	Rbm26/Thoc2/Dhx9/Setd2/Cpsf6/Riok2	6	BP
GO:0009895	negative regulation of catabolic process	19/375	299/21210	1.76921e-06	0.000330191	0.000287191	Hnrnpd/Fmc1/Egfr/Tlk2/Pabpc1/Wac/Lars/Dhx36/Pde3b/Ogt/Azin1/Ptpn3/Foxk2/Etfbkmt/Dicer1/Dhx9/Mdm4/Qk/Fbp1	19	BP
GO:0006403	RNA localization	14/375	177/21210	3.39728e-06	0.000597948	0.000520078	Ranbp2/Rbm26/Dhx36/Nmd3/Sfpq/Tnks/Ythdc1/Thoc2/Dhx9/Setd2/A1cf/Cpsf6/Qk/Riok2	14	BP
GO:0032259	methylation	19/375	339/21210	1.08513e-05	0.00153915	0.00133871	Fam98a/Mtr/Paxbp1/Rnf20/Eed/Atrx/Ogt/Setd5/Rif1/Asxl2/Kmt2c/Etfbkmt/Tet2/Zmpste24/Setd2/Nr1h4/Rlf/Kdm3a/Gspt1	19	BP
GO:0006958	complement activation, classical pathway	6/375	30/21210	1.21697e-05	0.00165976	0.00144362	Cr1l/C9/C4bp/Hc/C8a/Mbl1	6	BP
GO:0006913	nucleocytoplasmic transport	17/375	295/21210	2.21013e-05	0.00214948	0.00186956	Ranbp2/Ppp1r12a/Rbm26/Nmd3/Ppp3ca/Bag3/Heatr3/Ythdc1/Thoc2/Ubr5/Ipo8/Bach2/Dhx9/Setd2/Cpsf6/Ifi27/Riok2	17	BP
GO:0051169	nuclear transport	17/375	295/21210	2.21013e-05	0.00214948	0.00186956	Ranbp2/Ppp1r12a/Rbm26/Nmd3/Ppp3ca/Bag3/Heatr3/Ythdc1/Thoc2/Ubr5/Ipo8/Bach2/Dhx9/Setd2/Cpsf6/Ifi27/Riok2	17	BP
GO:0006111	regulation of gluconeogenesis	7/375	51/21210	3.02651e-05	0.00282421	0.00245642	Ranbp2/Arpp19/Slc35b4/Ogt/Foxk2/Ppp4r3a/Fbp1	7	BP
GO:0006281	DNA repair	22/375	466/21210	3.23256e-05	0.00290821	0.00252948	Egfr/Nipbl/Uimc1/Nabp1/Xrn2/Rad23b/Sfpq/Pds5a/Atrx/Morf4l2/Ino80/Emsy/Rif1/Eepd1/Ubr5/Psme4/Dhx9/Zmpste24/Setd2/Ercc6/Usp47/Ube2d3	22	BP
GO:0006353	DNA-templated transcription, termination	5/375	22/21210	3.45735e-05	0.00290821	0.00252948	Xrn2/Pcf11/Dhx9/Zmpste24/Scaf8	5	BP
GO:0007063	regulation of sister chromatid cohesion	5/375	22/21210	3.45735e-05	0.00290821	0.00252948	Nipbl/Sfpq/Atrx/Tnks/Wapl	5	BP
GO:0071826	ribonucleoprotein complex subunit organization	14/375	230/21210	6.48378e-05	0.0045983	0.00399947	Kif5b/Srsf6/Cnot2/Sf3b1/Mbnl1/Ptbp2/Luc7l2/Rbm5/Ythdc1/Dicer1/Dhx9/Cpsf6/Eif2s3y/Ptges3	14	BP
GO:0031396	regulation of protein ubiquitination	13/375	202/21210	6.69662e-05	0.00465612	0.00404976	Tgfbr1/Mapk9/Gtpbp4/Dnm1l/Ube3a/Xiap/Spopl/Trim44/Dcun1d1/Rnf20/Ogt/Ubr5/Dcun1d4	13	BP
GO:0022613	ribonucleoprotein complex biogenesis	20/375	427/21210	8.19643e-05	0.00528446	0.00459628	Srsf6/Aatf/Cnot2/Gtpbp4/Sf3b1/Mbnl1/Nmd3/Ptbp2/Luc7l2/Heatr3/Rbm5/Ythdc1/Dicer1/Dhx9/Cpsf6/Mrps9/Eif2s3y/Ptges3/Utp14b/Riok2	20	BP
GO:0062012	regulation of small molecule metabolic process	18/375	367/21210	0.000104164	0.00636838	0.00553904	Ranbp2/Arpp19/Slc35b4/Mapk9/Zbtb20/Dnm1l/Erlin1/Lpgat1/Fgl1/Apoa4/Me1/Ogt/Foxk2/Etfbkmt/Ppp4r3a/Zmpste24/Nr1h4/Fbp1	18	BP
GO:0002455	humoral immune response mediated by circulating immunoglobulin	6/375	44/21210	0.000117447	0.00705874	0.00613949	Cr1l/C9/C4bp/Hc/C8a/Mbl1	6	BP
GO:0072376	protein activation cascade	7/375	64/21210	0.000133393	0.00788352	0.00685687	Cr1l/C9/Cfh/C4bp/Hc/C8a/Mbl1	7	BP
GO:0031330	negative regulation of cellular catabolic process	14/375	252/21210	0.000170369	0.00929428	0.00808391	Hnrnpd/Tlk2/Pabpc1/Wac/Lars/Dhx36/Ogt/Ptpn3/Foxk2/Etfbkmt/Dicer1/Dhx9/Qk/Fbp1	14	BP
GO:1905269	positive regulation of chromatin organization	9/375	113/21210	0.000181838	0.00976965	0.00849736	Nipbl/Paxbp1/Rnf20/Eed/Resf1/Ogt/Morc2a/Rif1/Asxl2	9	BP
GO:0060977	coronary vasculature morphogenesis	5/375	32/21210	0.000228647	0.0116386	0.0101229	Tgfbr1/Nrp1/Arid2/Smad6/Setd2	5	BP
GO:0050821	protein stabilization	11/375	170/21210	0.000229753	0.0116386	0.0101229	Zfp207/Gtpbp4/Gnaq/Tbl1x/Nckap1/Trim44/Afm/Bag3/Morc3/A1cf/Ptges3	11	BP
GO:0072330	monocarboxylic acid biosynthetic process	14/375	260/21210	0.000235181	0.0117458	0.0102162	Mapk9/Zbtb20/Erlin1/Lpgat1/Apoa4/Acsm1/Ogt/Foxk2/Cyp7b1/Elovl6/Nr1h4/Qk/Fbp1/Ptges3	14	BP
GO:0061157	mRNA destabilization	5/375	33/21210	0.000265601	0.0129787	0.0112885	Hnrnpd/Dhx36/Ythdf3/Qk/Hnrnpr	5	BP
GO:0030522	intracellular receptor signaling pathway	12/375	202/21210	0.000267187	0.0129787	0.0112885	Cnot2/Ube3a/Pias2/Ifih1/Rbfox2/Asxl2/Ubr5/Cyp7b1/Nr1h4/Kdm3a/Ankrd17/Ptges3	12	BP
GO:0048511	rhythmic process	15/375	296/21210	0.000273889	0.0131245	0.0114153	Hnrnpd/Id3/Sgpl1/Egfr/Mapk9/Pspc1/Dnm1l/Ube3a/Sfpq/Bhlhe40/Ogt/Cyp7b1/Dhx9/Crem/Top1	15	BP
GO:0006094	gluconeogenesis	7/375	73/21210	0.000305434	0.0142509	0.012395	Ranbp2/Arpp19/Slc35b4/Ogt/Foxk2/Ppp4r3a/Fbp1	7	BP
GO:0050779	RNA destabilization	5/375	35/21210	0.000352924	0.0160445	0.013955	Hnrnpd/Dhx36/Ythdf3/Qk/Hnrnpr	5	BP
GO:0006260	DNA replication	13/375	243/21210	0.000414526	0.0179257	0.0155913	Id3/Egfr/Gtpbp4/Esco1/Pds5a/Rbbp6/Atrx/Ino80/Wapl/Dhx9/Zmpste24/Ankrd17/Top1	13	BP
GO:0003007	heart morphogenesis	14/375	280/21210	0.000496422	0.0212086	0.0184466	Tgfbr1/Tbx3/Bmpr1a/Nipbl/Nrp1/Atf2/Pds5a/Arid2/Pkd2/Smad6/Asxl2/Dicer1/Zmpste24/Mdm4	14	BP
GO:0030518	intracellular steroid hormone receptor signaling pathway	8/375	106/21210	0.000592684	0.024462	0.0212764	Cnot2/Ube3a/Pias2/Rbfox2/Ubr5/Cyp7b1/Kdm3a/Ptges3	8	BP
GO:0032727	positive regulation of interferon-alpha production	4/375	23/21210	0.000652517	0.0258062	0.0224455	Ifih1/Dhx36/Dhx9/Setd2	4	BP
GO:0044262	cellular carbohydrate metabolic process	14/375	288/21210	0.000655084	0.0258062	0.0224455	Ranbp2/Arpp19/Slc35b4/Gbe1/Rb1cc1/Fgl1/Abhd10/Agl/Ogt/Foxk2/Ppp4r3a/Zmpste24/Fbp1/Ptges3	14	BP
GO:0046825	regulation of protein export from nucleus	5/375	40/21210	0.000665468	0.0258062	0.0224455	Bag3/Thoc2/Setd2/Ifi27/Riok2	5	BP
GO:0007179	transforming growth factor beta receptor signaling pathway	10/375	166/21210	0.000766893	0.0282484	0.0245697	Tgfbr1/Usp15/Smad5/Bmpr1a/Zeb1/Map3k7/Smad6/Zfp451/Onecut2/Lemd3	10	BP
GO:0016458	gene silencing	13/375	261/21210	0.000808901	0.0282484	0.0245697	Egfr/Cnot2/Pabpc1/Ppp3ca/Eed/Rbm3/Morf4l2/Resf1/Morc2a/Rif1/Dicer1/Dhx9/Zmpste24	13	BP
GO:0072641	type I interferon secretion	3/375	11/21210	0.00081407	0.0282484	0.0245697	Ifih1/Dhx36/Dhx9	3	BP
GO:0072642	interferon-alpha secretion	3/375	11/21210	0.00081407	0.0282484	0.0245697	Ifih1/Dhx36/Dhx9	3	BP
GO:1902739	regulation of interferon-alpha secretion	3/375	11/21210	0.00081407	0.0282484	0.0245697	Ifih1/Dhx36/Dhx9	3	BP
GO:1902741	positive regulation of interferon-alpha secretion	3/375	11/21210	0.00081407	0.0282484	0.0245697	Ifih1/Dhx36/Dhx9	3	BP
GO:0046700	heterocycle catabolic process	19/375	476/21210	0.000888833	0.0303058	0.0263591	Hnrnpd/Nfe2l2/Pabpc1/Zbtb20/Mtpap/Xrn2/Dhx36/Pon3/Nudt7/Ogt/Foxk2/Tet2/Dicer1/Dhx9/Ythdf3/Qk/Gspt1/Hnrnpr/Fbp1	19	BP
GO:2000377	regulation of reactive oxygen species metabolic process	11/375	202/21210	0.000980647	0.0328054	0.0285332	Nfe2l2/Aatf/Egfr/Mapk9/Map3k7/Pon3/Parl/Ogt/Pkd2/Sirpa/Tlr5	11	BP
GO:1900244	positive regulation of synaptic vesicle endocytosis	3/375	12/21210	0.00107125	0.0345331	0.0300359	Dnm1l/Mff/Picalm	3	BP
GO:0034250	positive regulation of cellular amide metabolic process	9/375	147/21210	0.0012421	0.0393257	0.0342044	Hnrnpd/Nfe2l2/Impact/Dhx36/Rbm3/Picalm/Dhx9/Ythdf3/Eif2s3y	9	BP
GO:0048813	dendrite morphogenesis	10/375	178/21210	0.0013046	0.040939	0.0356076	Dnm1l/Ube3a/Pias2/Nrp1/Dhx36/Ppp3ca/Pdlim5/Rbfox2/Kidins220/Picalm	10	BP
GO:0045332	phospholipid translocation	4/375	28/21210	0.00140731	0.0415861	0.0361704	Abca1/Atp9b/Tmem30a/Atp8b1	4	BP
GO:0010498	proteasomal protein catabolic process	18/375	460/21210	0.0015015	0.0429678	0.0373721	Nfe2l2/Mapk9/Tlk2/Wac/Erlin1/Arih1/Tbl1x/Ube3a/Spopl/Rad23b/Cul1/Ate1/Ogt/Psme4/Ecpas/Cd2ap/Amn1/Ube2d3	18	BP
GO:0031050	dsRNA processing	5/375	49/21210	0.00169389	0.0469261	0.040815	Egfr/Ppp3ca/Rbm3/Dicer1/Zmpste24	5	BP
GO:0070918	production of small RNA involved in gene silencing by RNA	5/375	49/21210	0.00169389	0.0469261	0.040815	Egfr/Ppp3ca/Rbm3/Dicer1/Zmpste24	5	BP
GO:0032607	interferon-alpha production	4/375	30/21210	0.00183201	0.0484798	0.0421664	Ifih1/Dhx36/Dhx9/Setd2	4	BP
GO:0000723	telomere maintenance	8/375	127/21210	0.00191452	0.0499182	0.0434174	Hnrnpd/Ylpm1/Tnks2/Dhx36/Atrx/Tnks/Rif1/Ptges3	8	BP
GO:0003729	mRNA binding	25/369	270/20852	1.69868e-11	1.00052e-08	8.72587e-09	Hnrnpd/Rbm25/Eif4enif1/Rbm26/Pabpc1/Tra2b/Hnrnpll/Sf3b1/Dhx36/Ptbp2/Rnf20/Luc7l2/Tial1/Rbm3/Rbm5/Rbfox2/Tdrd7/Thoc2/Pcf11/Dhx9/Scaf8/A1cf/Cpsf6/Qk/Hnrnpr	25	MF
GO:0003725	double-stranded RNA binding	9/369	86/20852	2.13901e-05	0.00629937	0.00549387	Zfr/Mtdh/Tfrc/Ifih1/Mbnl1/Dhx36/Dhx15/Dicer1/Dhx9	9	MF
GO:0042393	histone binding	14/369	218/20852	3.6483e-05	0.00716283	0.00624691	Baz1b/Usp15/Uhrf2/Tbl1x/Uimc1/Rnf20/Atrx/Tnks/Ino80/Morc2a/Kmt2c/Psme4/Pwwp2a/Mysm1	14	MF
GO:0001085	RNA polymerase II transcription factor binding	12/369	173/20852	6.24259e-05	0.00919222	0.0080168	Id3/Nfe2l2/Tbx3/Mtdh/Pias2/Atf2/Rad23b/Bhlhe40/Mga/Dhx9/Ifi27/Fbp1	12	MF
GO:0004386	helicase activity	10/369	156/20852	0.000475194	0.0466482	0.0406833	Ddx50/Ifih1/Dhx36/Dhx15/Atrx/Ino80/Dicer1/Dhx9/Chd9/Ddx3y	10	MF
GO:0005681	spliceosomal complex	19/380	194/21435	1.94983e-09	7.74084e-07	6.89626e-07	Hnrnph1/Pnn/Prpf4b/Pabpc1/Tra2b/Wac/Smndc1/Sf3b1/Prpf38b/Ptbp2/Srrm1/Dhx15/Rbm28/Luc7l2/Rbm3/Rbm5/Srek1/Scaf8/Hnrnpr	19	CC
GO:0016607	nuclear speck	20/380	323/21435	1.476e-06	0.000292986	0.000261019	Cdk12/Srsf6/Pnn/Trip11/Ylpm1/Prpf4b/Sf3b1/Rbm39/Dhx36/Ccnl1/Pnisr/Dhx15/Luc7l2/Dusp11/Rbbp6/Tcf12/Srek1/Ythdc1/Bclaf1/Cpsf6	20	CC
GO:0031965	nuclear membrane	13/380	237/21435	0.000335289	0.0443699	0.0395288	Tmpo/Gtpbp4/Tra2b/Rb1cc1/Mindy3/Tnks/Rif1/Cnep1r1/Dpy19l1/Lemd3/Ugt2b5/Ankrd17/Ifi27	13	CC
