# Supplementary material for: Aging is associated with increased chromatin accessibility and reduced polymerase pausing in liver
Source: Mol Syst Biol. 2022 Sep 9;18(9):e11002. doi: 10.15252/msb.202211002 (PMC9459415; doi:10.15252/msb.202211002)
Supplement: Supplementary file 6 — Table EV4 [file MSB-18-e11002-s005.xlsx]

## Sheet: Table EV4
GO enrichment for genes of cluster (relates to Figure 3)
ID	Description	GeneRatio	BgRatio	pvalue	p.adjust	qvalue	geneID	Count	category
GO:0016054	organic acid catabolic process	26/359	215/21210	4.41797e-15	8.46261e-12	6.96178e-12	Ppard/Akt2/Sardh/Pipox/Lpin1/Auh/Hgd/Ehhadh/Agxt/Phyh/Ivd/Slc27a2/Pck1/Ahcy/Hadh/Cpt2/Hpd/Acads/Sdsl/Qprt/Faah/Aldh5a1/Acaa2/Irs2/Acadm/Mlycd	26	BP
GO:0046395	carboxylic acid catabolic process	26/359	215/21210	4.41797e-15	8.46261e-12	6.96178e-12	Ppard/Akt2/Sardh/Pipox/Lpin1/Auh/Hgd/Ehhadh/Agxt/Phyh/Ivd/Slc27a2/Pck1/Ahcy/Hadh/Cpt2/Hpd/Acads/Sdsl/Qprt/Faah/Aldh5a1/Acaa2/Irs2/Acadm/Mlycd	26	BP
GO:0044282	small molecule catabolic process	29/359	314/21210	1.35278e-13	1.0365e-10	8.52679e-11	Ppard/Akt2/Sardh/Pipox/Lpin1/Auh/Hgd/Ehhadh/Agxt/Phyh/Ivd/Slc27a2/Pck1/Ahcy/Hadh/Adh5/Cpt2/Hpd/Acads/Sdsl/Qprt/Upb1/Faah/Aldh5a1/Acaa2/Scarb1/Irs2/Acadm/Mlycd	29	BP
GO:0071466	cellular response to xenobiotic stimulus	18/359	161/21210	2.90413e-10	1.11257e-07	9.1526e-08	Cyp2c29/As3mt/Gstm3/Aqp1/Cyp2a5/Stat5b/Cyp2d26/Pck1/Rora/Cyp1a2/Cyp2c38/Egr1/Ppp1r9b/Agtr1a/Cyp2f2/Cyp2c50/Cyp2c54/Ugt1a1	18	BP
GO:0042737	drug catabolic process	16/359	150/21210	5.70637e-09	1.68162e-06	1.38339e-06	Cyp2c29/Cyp2a5/Pipox/Dpys/Cyp2d26/Hgd/Pck1/Adh5/Hpd/Qprt/Cyp1a2/Ctsh/Cyp2c38/Cyp2f2/Cyp2c50/Cyp2c54	16	BP
GO:0071375	cellular response to peptide hormone stimulus	20/359	246/21210	8.33354e-09	2.28041e-06	1.87599e-06	Rab8a/Akt2/Eif4ebp2/Lpin1/Stat5b/Zfp36l1/Ahsg/Capn10/Nucks1/Pck1/Slc9a1/Pxn/Agt/Wdtc1/Baiap2l1/Irs2/Cpeb2/Foxo3/Agtr1a/Socs3	20	BP
GO:0043434	response to peptide hormone	23/359	328/21210	1.06133e-08	2.71063e-06	2.2299e-06	Rab8a/Akt2/Eif4ebp2/Lpin1/Stat5b/Serpina3n/Zfp36l1/Ahsg/Capn10/Nucks1/Pck1/Slc9a1/Pxn/Klf15/Agt/Wdtc1/Egr1/Baiap2l1/Irs2/Cpeb2/Foxo3/Agtr1a/Socs3	23	BP
GO:0006790	sulfur compound metabolic process	21/359	276/21210	1.13641e-08	2.721e-06	2.23844e-06	Gstm3/Sod2/Pipox/Xylt2/Stat5b/Ehhadh/Papss2/Cps1/Agxt/Ahcy/Sult1d1/Tpst2/Gstk1/Gstt2/Aldh5a1/Acaa2/Mat2b/Suclg1/Hs3st3b1/Mlycd/Bhmt	21	BP
GO:0015980	energy derivation by oxidation of organic compounds	20/359	261/21210	2.26556e-08	4.6699e-06	3.8417e-06	Cox5a/Tbrg4/Akt2/Sod2/Sdhb/Slc25a13/Uqcrc1/Dyrk2/Prkag2/Gys2/Cyp1a2/Aldh5a1/Cisd1/Uqcrfs1/Irs2/Stk40/Suclg1/Cox5b/Acadm/D2hgdh	20	BP
GO:0009410	response to xenobiotic stimulus	19/359	236/21210	2.31605e-08	4.6699e-06	3.8417e-06	Cyp2c29/Ppp5c/As3mt/Gstm3/Aqp1/Cyp2a5/Stat5b/Cyp2d26/Pck1/Rora/Cyp1a2/Cyp2c38/Egr1/Ppp1r9b/Agtr1a/Cyp2f2/Cyp2c50/Cyp2c54/Ugt1a1	19	BP
GO:0071407	cellular response to organic cyclic compound	27/359	487/21210	7.80379e-08	1.29984e-05	1.06932e-05	Jup/Ppp5c/Gstm3/Akt2/Aqp1/Per1/Nfkbia/Zfp36l1/Calcoco1/Bmp2/Pck1/Slc9a1/Rest/Actb/Itpr1/Rora/Klf9/Ppargc1b/Cebpa/Foxa1/Egr1/Ppp1r9b/Mul1/Ssh1/Zfp36/Agtr1a/Ddrgk1	27	BP
GO:0042133	neurotransmitter metabolic process	14/359	148/21210	2.33785e-07	3.58252e-05	2.94716e-05	Akt2/Sod2/Dpys/Cps1/Agxt/Aldh9a1/Slc7a2/Agt/Rora/Upb1/Aldh5a1/Gch1/Maob/Ass1	14	BP
GO:0005996	monosaccharide metabolic process	18/359	254/21210	3.69908e-07	5.24858e-05	4.31775e-05	Akt2/Igfbp4/Man2a1/Car5a/Slc45a3/Pck1/Dyrk2/H6pd/Chst15/Rora/Gulo/Aldh5a1/Wdtc1/Irs2/Acadm/Gdf2/Mlycd/Ugt1a1	18	BP
GO:0006575	cellular modified amino acid metabolic process	14/359	179/21210	2.3393e-06	0.000280058	0.00023039	Gstm3/Sod2/Sardh/Pipox/Aldh9a1/Ahcy/Gstk1/Lipc/Gstt2/Aldh5a1/Gch1/Acadm/Bhmt/Ass1	14	BP
GO:0052547	regulation of peptidase activity	22/359	421/21210	3.36489e-06	0.00035808	0.000294575	Serpinf1/Akt2/Aqp1/Arrb1/Serpina3n/Ahsg/Fetub/Hrg/Cst3/Rest/Mug2/Agt/Ctsh/Tbc1d10a/Ndufa13/Atp13a2/Mul1/Bak1/Ddrgk1/Map3k5/Ubxn1/Nlrp12	22	BP
GO:0071383	cellular response to steroid hormone stimulus	13/359	160/21210	3.5252e-06	0.000361459	0.000297355	Ppp5c/Aqp1/Per1/Zfp36l1/Calcoco1/Pck1/Rest/Klf9/Ppargc1b/Foxa1/Zfp36/Agtr1a/Ddrgk1	13	BP
GO:0071456	cellular response to hypoxia	10/359	96/21210	5.28298e-06	0.000505977	0.000416243	Ppard/Aqp1/Zfp36l1/Epas1/Slc9a1/Rora/Acaa2/Egr1/Cpeb2/Cited2	10	BP
GO:0048545	response to steroid hormone	15/359	220/21210	5.59628e-06	0.000515539	0.000424109	Ppp5c/Aqp1/Per1/Zfp36l1/Calcoco1/Agxt/Pck1/Rest/Klf9/Ppargc1b/Foxa1/Zfp36/Agtr1a/Ddrgk1/Ass1	15	BP
GO:1901615	organic hydroxy compound metabolic process	23/359	482/21210	8.99428e-06	0.000765713	0.000629915	Cyb5r3/Epas1/Cln8/Bmp2/Slc27a2/Pck1/Adh5/Angptl3/Rest/Sult1d1/Lipc/Cyp1a2/Pdxk/Cebpa/Gch1/Scarb1/Itpkb/Maob/Agtr1a/Ipmk/Ttr/D2hgdh/Ttpa	23	BP
GO:0001666	response to hypoxia	14/359	205/21210	1.12567e-05	0.000879061	0.000723161	Ppard/Aqp1/Zfp36l1/Epas1/Bmp2/Slc9a1/Rest/Itpr1/Rora/Acaa2/Egr1/Cpeb2/Cited2/Sod3	14	BP
GO:0050727	regulation of inflammatory response	19/359	356/21210	1.17025e-05	0.000879061	0.000723161	Serpinf1/Ppard/Cd5l/Lbp/Per1/Stat5b/Nfkbia/Ahsg/Dnase1l3/Il1r1/Slc7a2/Agt/Rora/Cebpa/Zfp36/Vamp8/Socs3/H2-T23/Nlrp12	19	BP
GO:0007005	mitochondrion organization	22/359	468/21210	1.77543e-05	0.00123667	0.00101735	Ndufa9/Sod2/Lpin1/Cluh/Man2a1/Epas1/Atg2a/Capn10/Cln8/Slc9a1/Mfn2/Ulk1/Wipi2/Gabarapl1/Cebpa/Ndufa13/Atp13a2/Acaa2/Mcl1/Mul1/Bak1/Plekhf1	22	BP
GO:0045598	regulation of fat cell differentiation	11/359	137/21210	2.21807e-05	0.00151739	0.00124829	Ppard/Sod2/Lpin1/Zfp36l1/Taf8/Bmp2/Rora/Crebl2/Cebpa/Zfp36/Zbtb16	11	BP
GO:0051764	actin crosslink formation	4/359	11/21210	2.42464e-05	0.00160151	0.00131749	Actn1/Flna/Baiap2l1/Marcks	4	BP
GO:0097237	cellular response to toxic substance	12/359	169/21210	3.24058e-05	0.00210418	0.00173101	Aqp1/Sod2/Kdm6b/Cps1/Adh5/Actb/Abtb2/Gch1/Egr1/Foxo3/Map3k5/Sod3	12	BP
GO:0048608	reproductive structure development	21/359	455/21210	3.59729e-05	0.00229687	0.00188953	Serpinf1/Ppard/Arrb1/Stat5b/Zfp36l1/Ahsg/Epas1/Lfng/Nr2f2/Flna/Agt/Cebpa/Foxa1/Cited2/Erf/Foxo3/Krt8/Socs3/Bak1/Ing2/Ttpa	21	BP
GO:1902475	L-alpha-amino acid transmembrane transport	6/359	39/21210	4.59063e-05	0.00266465	0.00219208	Slc1a2/Slc25a13/Slc17a8/Cln8/Slc7a2/Agt	6	BP
GO:0006914	autophagy	19/359	395/21210	4.87415e-05	0.00274601	0.00225901	Rab8a/Washc1/Atg2a/Capn10/Mfn2/Ulk1/Wipi2/Gabarapl1/Atp13a2/Mcl1/Mul1/Zfyve1/Rnf152/Depp1/Foxo3/Vamp8/1600014C10Rik/Ilrun/Plekhf1	19	BP
GO:0061919	process utilizing autophagic mechanism	19/359	395/21210	4.87415e-05	0.00274601	0.00225901	Rab8a/Washc1/Atg2a/Capn10/Mfn2/Ulk1/Wipi2/Gabarapl1/Atp13a2/Mcl1/Mul1/Zfyve1/Rnf152/Depp1/Foxo3/Vamp8/1600014C10Rik/Ilrun/Plekhf1	19	BP
GO:0006732	coenzyme metabolic process	17/359	330/21210	5.23924e-05	0.00286736	0.00235884	Ndufa9/Sardh/Pipox/Ehhadh/Ahcy/Prkag2/H6pd/Nadk/Qprt/Pdxk/Gulo/Acaa2/Gch1/Mat2b/Gpd1l/Suclg1/Mlycd	17	BP
GO:0046326	positive regulation of glucose import	6/359	41/21210	6.14895e-05	0.00327175	0.00269151	Akt2/Slc1a2/Capn10/Klf15/Crebl2/Irs2	6	BP
GO:0090184	positive regulation of kidney development	6/359	45/21210	0.000105225	0.00510273	0.00419777	Maged1/Il6ra/Sall1/Agt/Egr1/Agtr1a	6	BP
GO:0000422	autophagy of mitochondrion	7/359	66/21210	0.000124014	0.00572405	0.0047089	Atg2a/Capn10/Mfn2/Ulk1/Wipi2/Gabarapl1/Mul1	7	BP
GO:0061726	mitochondrion disassembly	7/359	66/21210	0.000124014	0.00572405	0.0047089	Atg2a/Capn10/Mfn2/Ulk1/Wipi2/Gabarapl1/Mul1	7	BP
GO:0042594	response to starvation	11/359	168/21210	0.000142051	0.00632788	0.00520564	Angptl4/Pck1/Ulk1/Wipi2/Gabarapl1/Zfyve1/Zfp36/Rnf152/Foxo3/Acadm/Map3k5	11	BP
GO:0106106	cold-induced thermogenesis	10/359	143/21210	0.000165962	0.00714381	0.00587687	Tfe3/Kdm6b/Lpin1/Epas1/Cidea/Hadh/Cpt2/Mfn2/Ppargc1b/Arrdc3	10	BP
GO:0120161	regulation of cold-induced thermogenesis	10/359	143/21210	0.000165962	0.00714381	0.00587687	Tfe3/Kdm6b/Lpin1/Epas1/Cidea/Hadh/Cpt2/Mfn2/Ppargc1b/Arrdc3	10	BP
GO:0006855	drug transmembrane transport	7/359	70/21210	0.000180175	0.00750274	0.00617214	Aqp1/Slc1a2/Slc25a13/Slc17a8/Cln8/Slc7a2/Agt	7	BP
GO:0006979	response to oxidative stress	18/359	402/21210	0.000187699	0.007732	0.00636075	Aqp1/Sod2/Kdm6b/Epas1/Cln8/Cst3/Rest/Rbpms/Ppargc1b/Atp13a2/Gch1/Txnip/Mcl1/Cpeb2/Foxo3/1600014C10Rik/Map3k5/Sod3	18	BP
GO:0016575	histone deacetylation	7/359	71/21210	0.000197018	0.00786223	0.00646788	Lpin1/Per1/Rest/Sin3b/Hdac11/Ing2/Suds3	7	BP
GO:0010876	lipid localization	17/359	373/21210	0.000229101	0.00904831	0.00744361	Ppard/Akt2/Lbp/Stat5b/Nfkbia/Fabp2/Washc1/Cidea/Slc27a2/Angptl3/Agt/Lipc/Scarb1/Irs2/Abca8a/Agtr1a/Ttpa	17	BP
GO:0045638	negative regulation of myeloid cell differentiation	8/359	97/21210	0.000243135	0.0094086	0.00774	Stat5b/Nfkbia/Zfp36l1/C1qc/Itpkb/Zfp36/Tob2/Zbtb16	8	BP
GO:0001659	temperature homeostasis	11/359	179/21210	0.000247233	0.00947148	0.00779173	Tfe3/Kdm6b/Lpin1/Epas1/Cidea/Hadh/Cpt2/Mfn2/Ppargc1b/Egr1/Arrdc3	11	BP
GO:0009914	hormone transport	17/359	377/21210	0.000259442	0.0098408	0.00809555	Ppard/Aqp1/Arrb1/Capn10/Hadh/Nadk/Rest/Arhgef7/Agt/Pim3/Irs2/Ltbp4/Rapgef4/Agtr1a/Vamp8/Ttr/Rab11b	17	BP
GO:0001505	regulation of neurotransmitter levels	17/359	378/21210	0.000267551	0.0100489	0.00826676	Akt2/Slc1a2/Sod2/Dpys/Slc29a1/Cps1/Agxt/Cln8/Aldh9a1/Slc7a2/Agt/Rora/Upb1/Aldh5a1/Gch1/Maob/Ass1	17	BP
GO:0009636	response to toxic substance	16/359	345/21210	0.000286915	0.0105393	0.00867014	Aqp1/Sod2/Kdm6b/Cps1/Adh5/Actb/Abtb2/Gch1/Egr1/Foxo3/Cyp2f2/Bak1/Map3k5/Sod3/Ttpa/Ass1	16	BP
GO:0055090	acylglycerol homeostasis	5/359	35/21210	0.00028886	0.0105393	0.00867014	Angptl4/Angptl3/Lipc/Rora/Scarb1	5	BP
GO:0070328	triglyceride homeostasis	5/359	35/21210	0.00028886	0.0105393	0.00867014	Angptl4/Angptl3/Lipc/Rora/Scarb1	5	BP
GO:0007006	mitochondrial membrane organization	8/359	100/21210	0.000299651	0.0107096	0.00881028	Cln8/Slc9a1/Mfn2/Ndufa13/Acaa2/Mul1/Bak1/Plekhf1	8	BP
GO:0072521	purine-containing compound metabolic process	20/359	492/21210	0.000299927	0.0107096	0.00881028	Cox5a/Adcy9/Slc25a13/Clpx/Pipox/Atp5g3/Ehhadh/Papss2/Urah/Uqcrc1/Ahcy/Prkag2/Rora/Acaa2/Uqcrfs1/Suclg1/Cox5b/Ttr/Mlycd/Urad	20	BP
GO:0006066	alcohol metabolic process	15/359	312/21210	0.000301915	0.0107096	0.00881028	Cyb5r3/Cln8/Bmp2/Pck1/Adh5/Angptl3/Rest/Lipc/Cyp1a2/Cebpa/Gch1/Scarb1/Itpkb/Ipmk/Ttr	15	BP
GO:0009112	nucleobase metabolic process	5/359	36/21210	0.000330837	0.0116278	0.00956567	Dpys/Urah/Cps1/Ttr/Urad	5	BP
GO:0045861	negative regulation of proteolysis	16/359	353/21210	0.000369626	0.0128234	0.0105492	Serpinf1/Akt2/Aqp1/Arrb1/Serpina3n/Ahsg/Fetub/Hrg/Cst3/Mug2/Agt/Psmf1/Camk2n1/Gas1/Ddrgk1/Ubxn1	16	BP
GO:1990845	adaptive thermogenesis	10/359	158/21210	0.000371548	0.0128234	0.0105492	Tfe3/Kdm6b/Lpin1/Epas1/Cidea/Hadh/Cpt2/Mfn2/Ppargc1b/Arrdc3	10	BP
GO:0051289	protein homotetramerization	8/359	104/21210	0.000391253	0.013383	0.0110095	Sod2/Dpys/Aldh9a1/Acads/Itpr1/Upb1/Aldh5a1/Acadm	8	BP
GO:1903825	organic acid transmembrane transport	8/359	105/21210	0.000417391	0.0137847	0.01134	Akt2/Slc1a2/Slc25a13/Slc17a8/Cln8/Slc7a2/Agt/Irs2	8	BP
GO:1905039	carboxylic acid transmembrane transport	8/359	105/21210	0.000417391	0.0137847	0.01134	Akt2/Slc1a2/Slc25a13/Slc17a8/Cln8/Slc7a2/Agt/Irs2	8	BP
GO:0044262	cellular carbohydrate metabolic process	14/359	288/21210	0.000426432	0.0139629	0.0114866	Akt2/Igfbp4/Slc45a3/Pck1/Angptl3/Dyrk2/Prkag2/Gys2/Rora/Irs2/Stk40/Acadm/Mlycd/Ugt1a1	14	BP
GO:0005977	glycogen metabolic process	7/359	81/21210	0.000445979	0.0141202	0.011616	Akt2/Dyrk2/Prkag2/Gys2/Irs2/Stk40/Acadm	7	BP
GO:0044042	glucan metabolic process	7/359	81/21210	0.000445979	0.0141202	0.011616	Akt2/Dyrk2/Prkag2/Gys2/Irs2/Stk40/Acadm	7	BP
GO:0010661	positive regulation of muscle cell apoptotic process	5/359	40/21210	0.000546362	0.0164812	0.0135583	Sod2/Arrb1/Mfn2/Agt/Map3k5	5	BP
GO:0090190	positive regulation of branching involved in ureteric bud morphogenesis	4/359	23/21210	0.000554025	0.0165231	0.0135928	Maged1/Sall1/Agt/Agtr1a	4	BP
GO:2001057	reactive nitrogen species metabolic process	7/359	84/21210	0.000556377	0.0165231	0.0135928	Akt2/Sod2/Cps1/Slc7a2/Agt/Rora/Ass1	7	BP
GO:0062012	regulation of small molecule metabolic process	16/359	367/21210	0.000564244	0.0166278	0.0136789	Akt2/Mid1ip1/Igfbp4/Slc45a3/Bmp2/Dyrk2/Prkag2/Rest/Agt/Rora/Wdtc1/Egr1/Irs2/Acadm/Mlycd/Ugt1a1	16	BP
GO:0051346	negative regulation of hydrolase activity	17/359	404/21210	0.000571412	0.0167105	0.0137469	Serpinf1/Angptl4/Akt2/Aqp1/Arrb1/Serpina3n/Ahsg/Fetub/Hrg/Cst3/Angptl3/Mug2/Agt/Ppp1r9b/Zfyve1/Lrch1/Ubxn1	17	BP
GO:0046879	hormone secretion	16/359	369/21210	0.000598186	0.017361	0.014282	Ppard/Aqp1/Arrb1/Capn10/Hadh/Nadk/Rest/Arhgef7/Agt/Pim3/Irs2/Ltbp4/Rapgef4/Agtr1a/Vamp8/Rab11b	16	BP
GO:0034599	cellular response to oxidative stress	13/359	267/21210	0.000668048	0.0190992	0.015712	Aqp1/Sod2/Kdm6b/Epas1/Rest/Ppargc1b/Atp13a2/Gch1/Mcl1/Cpeb2/Foxo3/Map3k5/Sod3	13	BP
GO:0000050	urea cycle	3/359	11/21210	0.000717258	0.020057	0.0165	Cps1/Cebpa/Ass1	3	BP
GO:1905952	regulation of lipid localization	9/359	146/21210	0.000873311	0.0231027	0.0190055	Ppard/Akt2/Nfkbia/Washc1/Cidea/Agt/Scarb1/Irs2/Agtr1a	9	BP
GO:0045444	fat cell differentiation	12/359	241/21210	0.000877451	0.0231027	0.0190055	Ppard/Sod2/Lpin1/Zfp36l1/Taf8/Bmp2/Rora/Crebl2/Cebpa/Zfp36/Zbtb16/Selenbp1	12	BP
GO:0006476	protein deacetylation	7/359	91/21210	0.000899075	0.0231027	0.0190055	Lpin1/Per1/Rest/Sin3b/Hdac11/Ing2/Suds3	7	BP
GO:0010035	response to inorganic substance	19/359	498/21210	0.000903897	0.0231027	0.0190055	Ppp5c/Aqp1/Cyp2a5/Sod2/Slc25a13/Kdm6b/Hrg/Cps1/Cyp1a2/Cebpa/Atp13a2/Gch1/Itpkb/Foxo3/Krt8/Map3k5/Sod3/D2hgdh/Ass1	19	BP
GO:0034504	protein localization to nucleus	13/359	276/21210	0.000906738	0.0231027	0.0190055	Jup/Pttg1ip/Nfkbia/Taf8/Maged1/Fam53b/Flna/Agt/Fam53c/Txnip/Ing1/Ilrun/Zbtb16	13	BP
GO:0090559	regulation of membrane permeability	6/359	67/21210	0.000943956	0.0231027	0.0190055	Lbp/Slc9a1/Acaa2/Mul1/Bak1/Plekhf1	6	BP
GO:0071468	cellular response to acidic pH	3/359	12/21210	0.000944382	0.0231027	0.0190055	Pck1/Slc9a1/Rab11b	3	BP
GO:1905214	regulation of RNA binding	3/359	12/21210	0.000944382	0.0231027	0.0190055	Eif4a3/Nucks1/Eif3c	3	BP
GO:0010906	regulation of glucose metabolic process	8/359	122/21210	0.00112548	0.0271176	0.0223084	Akt2/Igfbp4/Slc45a3/Dyrk2/Rora/Irs2/Acadm/Mlycd	8	BP
GO:0042326	negative regulation of phosphorylation	18/359	469/21210	0.00114575	0.0274336	0.0225683	Ppp5c/Ndrg2/Arrb1/Per1/Washc1/Ctdsp1/Prkag2/Actb/Nr2f2/Irs2/Cblc/Zbed3/Camk2n1/Gpd1l/Socs3/Bak1/Taok3/Nlrp12	18	BP
GO:0071941	nitrogen cycle metabolic process	3/359	13/21210	0.00121235	0.0282178	0.0232134	Cps1/Cebpa/Ass1	3	BP
GO:0006606	protein import into nucleus	9/359	153/21210	0.00121533	0.0282178	0.0232134	Jup/Pttg1ip/Nfkbia/Fam53b/Flna/Agt/Fam53c/Txnip/Ing1	9	BP
GO:0038066	p38MAPK cascade	5/359	48/21210	0.00127317	0.0291964	0.0240185	Per1/Zfp36l1/Bmp2/Zfp36/Map3k5	5	BP
GO:0019915	lipid storage	6/359	71/21210	0.00128034	0.0291964	0.0240185	Ppard/Stat5b/Nfkbia/Cidea/Angptl3/Scarb1	6	BP
GO:0120162	positive regulation of cold-induced thermogenesis	7/359	97/21210	0.00130923	0.0295039	0.0242715	Kdm6b/Lpin1/Epas1/Hadh/Cpt2/Mfn2/Ppargc1b	7	BP
GO:0034390	smooth muscle cell apoptotic process	4/359	29/21210	0.00137184	0.0303787	0.0249911	Sod2/Arrb1/Mfn2/Agtr1a	4	BP
GO:0051170	import into nucleus	9/359	157/21210	0.0014548	0.0318475	0.0261994	Jup/Pttg1ip/Nfkbia/Fam53b/Flna/Agt/Fam53c/Txnip/Ing1	9	BP
GO:0042976	activation of Janus kinase activity	3/359	14/21210	0.00152373	0.0327944	0.0269784	Il6ra/Agt/Agtr1a	3	BP
GO:0010596	negative regulation of endothelial cell migration	5/359	51/21210	0.00167595	0.0350442	0.0288292	Serpinf1/Jup/Hrg/Nr2f2/Gdf2	5	BP
GO:0006869	lipid transport	14/359	332/21210	0.001678	0.0350442	0.0288292	Ppard/Akt2/Lbp/Nfkbia/Fabp2/Washc1/Slc27a2/Agt/Lipc/Scarb1/Irs2/Abca8a/Agtr1a/Ttpa	14	BP
GO:0016999	antibiotic metabolic process	8/359	130/21210	0.00169028	0.0350442	0.0288292	Sod2/Sdhb/Pck1/Adh5/Cyp1a2/Aldh5a1/Suclg1/Ugt1a1	8	BP
GO:0098732	macromolecule deacylation	7/359	102/21210	0.00175194	0.035406	0.0291268	Lpin1/Per1/Rest/Sin3b/Hdac11/Ing2/Suds3	7	BP
GO:0019693	ribose phosphate metabolic process	17/359	448/21210	0.00175597	0.035406	0.0291268	Cox5a/Adcy9/Slc25a13/Clpx/Pipox/Atp5g3/Ehhadh/Papss2/Uqcrc1/Prkag2/H6pd/Rora/Acaa2/Uqcrfs1/Suclg1/Cox5b/Mlycd	17	BP
GO:0006809	nitric oxide biosynthetic process	6/359	76/21210	0.00182145	0.0363436	0.0298981	Akt2/Sod2/Slc7a2/Agt/Rora/Ass1	6	BP
GO:0042416	dopamine biosynthetic process	3/359	15/21210	0.0018809	0.0365773	0.0300904	Epas1/Gch1/Agtr1a	3	BP
GO:0030308	negative regulation of cell growth	10/359	197/21210	0.00200876	0.0386712	0.0318129	Ppard/Ahsg/Hrg/Ulk1/Agt/Ndufa13/Ppp1r9b/Mul1/Gas1/Gdf2	10	BP
GO:0048660	regulation of smooth muscle cell proliferation	9/359	166/21210	0.00213322	0.0408619	0.0336151	Ppard/Ndrg2/Sod2/Stat5b/Il6ra/Mfn2/Agt/Egr1/Map3k5	9	BP
GO:0034754	cellular hormone metabolic process	7/359	106/21210	0.00218333	0.0414076	0.034064	Stat5b/Bmp2/Rest/Cyp1a2/Scarb1/Egr1/Ttr	7	BP
GO:1903779	regulation of cardiac conduction	3/359	16/21210	0.0022861	0.0425148	0.0349748	Ehd3/Flna/Agt	3	BP
GO:0001933	negative regulation of protein phosphorylation	16/359	421/21210	0.00233644	0.0428272	0.0352319	Ppp5c/Ndrg2/Arrb1/Per1/Ctdsp1/Prkag2/Actb/Nr2f2/Cblc/Zbed3/Camk2n1/Gpd1l/Socs3/Bak1/Taok3/Nlrp12	16	BP
GO:0009150	purine ribonucleotide metabolic process	16/359	421/21210	0.00233644	0.0428272	0.0352319	Cox5a/Adcy9/Slc25a13/Clpx/Pipox/Atp5g3/Ehhadh/Papss2/Uqcrc1/Prkag2/Rora/Acaa2/Uqcrfs1/Suclg1/Cox5b/Mlycd	16	BP
GO:0046902	regulation of mitochondrial membrane permeability	5/359	55/21210	0.00234915	0.0428552	0.0352549	Slc9a1/Acaa2/Mul1/Bak1/Plekhf1	5	BP
GO:0030522	intracellular receptor signaling pathway	10/359	202/21210	0.00241156	0.0435786	0.03585	Ppp5c/Per1/Nfkbia/Calcoco1/Rora/Klf9/Ppargc1b/Foxa1/Cited2/Ddrgk1	10	BP
GO:0034764	positive regulation of transmembrane transport	11/359	237/21210	0.0024702	0.0442514	0.0364035	Akt2/Slc1a2/Ehd3/Capn10/Slc9a1/Klf15/Flna/Agt/Crebl2/Irs2/Agtr1a	11	BP
GO:0010952	positive regulation of peptidase activity	9/359	170/21210	0.00250605	0.0442514	0.0364035	Arrb1/Rest/Ctsh/Tbc1d10a/Ndufa13/Mul1/Bak1/Ddrgk1/Map3k5	9	BP
GO:0097164	ammonium ion metabolic process	9/359	170/21210	0.00250605	0.0442514	0.0364035	Epas1/Aldh9a1/Lipc/Gch1/Scarb1/Maob/Agtr1a/Sgms2/Acadm	9	BP
GO:1990748	cellular detoxification	4/359	34/21210	0.00250654	0.0442514	0.0364035	Sod2/Adh5/Gch1/Sod3	4	BP
GO:0048659	smooth muscle cell proliferation	9/359	171/21210	0.00260688	0.0449863	0.0370081	Ppard/Ndrg2/Sod2/Stat5b/Il6ra/Mfn2/Agt/Egr1/Map3k5	9	BP
GO:0045725	positive regulation of glycogen biosynthetic process	3/359	17/21210	0.0027414	0.0466315	0.0383615	Akt2/Dyrk2/Irs2	3	BP
GO:0006584	catecholamine metabolic process	5/359	57/21210	0.0027509	0.0466315	0.0383615	Epas1/Sult1d1/Gch1/Maob/Agtr1a	5	BP
GO:0009712	catechol-containing compound metabolic process	5/359	57/21210	0.0027509	0.0466315	0.0383615	Epas1/Sult1d1/Gch1/Maob/Agtr1a	5	BP
GO:0050662	coenzyme binding	21/359	295/20852	4.80731e-08	2.35981e-05	1.98092e-05	Dbt/Sardh/Cyb5r3/Agxt/Phyh/Aldh9a1/Ivd/Ahcy/Hadh/H6pd/Aldh2/Acads/Pdxk/Gulo/Aldh5a1/Gch1/Maob/Gpd1l/Aadat/Acadm/D2hgdh	21	MF
GO:0016712	oxidoreductase activity, acting on paired donors, with incorporation or reduction of molecular oxygen, reduced flavin or flavoprotein as one donor, and incorporation of one atom of oxygen	10/359	61/20852	8.34806e-08	2.35981e-05	1.98092e-05	Cyp2c29/Cyp2a5/Cyp2d26/Cyp3a25/Cyp1a2/Cyp2c38/Cyp2f2/Cyp2c50/Cyp3a11/Cyp2c54	10	MF
GO:0070330	aromatase activity	8/359	35/20852	1.12016e-07	2.35981e-05	1.98092e-05	Cyp2c29/Cyp2d26/Cyp3a25/Cyp1a2/Cyp2c38/Cyp2c50/Cyp3a11/Cyp2c54	8	MF
GO:0031406	carboxylic acid binding	15/359	211/20852	4.117e-06	0.000520389	0.000436836	Dbt/Ppard/Sardh/Dpys/Fabp2/Arhgdia/Cps1/Agxt/Phyh/Pck1/Adh5/Nr2f2/Aldh5a1/Ass1/Ugt1a1	15	MF
GO:0043177	organic acid binding	15/359	224/20852	8.5048e-06	0.000895839	0.000752004	Dbt/Ppard/Sardh/Dpys/Fabp2/Arhgdia/Cps1/Agxt/Phyh/Pck1/Adh5/Nr2f2/Aldh5a1/Ass1/Ugt1a1	15	MF
GO:0101020	estrogen 16-alpha-hydroxylase activity	4/359	12/20852	3.83417e-05	0.0026927	0.00226036	Cyp2c29/Cyp1a2/Cyp2c38/Cyp3a11	4	MF
GO:0016725	oxidoreductase activity, acting on CH or CH2 groups	5/359	23/20852	3.83455e-05	0.0026927	0.00226036	Cyp2c29/Cyp3a25/Cyp1a2/Cyp2c38/Cyp3a11	5	MF
GO:0051287	NAD binding	7/359	63/20852	0.00010221	0.00571088	0.00479394	Cyb5r3/Aldh9a1/Ahcy/Hadh/Aldh2/Aldh5a1/Gpd1l	7	MF
GO:0050660	flavin adenine dinucleotide binding	8/359	85/20852	0.000108434	0.00571088	0.00479394	Sardh/Cyb5r3/Ivd/Acads/Gulo/Maob/Acadm/D2hgdh	8	MF
GO:0004857	enzyme inhibitor activity	18/359	381/20852	0.000118956	0.00578309	0.00485456	Serpinf1/Angptl4/Arrb1/Serpina3n/Ahsg/Fetub/Hrg/Cst3/Angptl3/Ppp1r8/Prkag2/Mug2/Agt/Wdtc1/Txnip/Ppp1r9b/Camk2n1/Ugt1a1	18	MF
GO:0005506	iron ion binding	11/359	167/20852	0.000156074	0.00704563	0.00591439	Cyp2c29/Cyp2d26/Phyh/Cyp3a25/Cyp1a2/Cyp2c38/Cisd1/Cyp2f2/Cyp2c50/Cyp3a11/Cyp2c54	11	MF
GO:0016614	oxidoreductase activity, acting on CH-OH group of donors	10/359	143/20852	0.000190148	0.00706905	0.00593404	Ehhadh/Hsd17b6/Bmp2/Hadh/Adh5/H6pd/Gulo/Rdh7/Gpd1l/D2hgdh	10	MF
GO:0020037	heme binding	10/359	155/20852	0.000364226	0.0121153	0.0101701	Cyp2c29/Cyp2a5/Cyp2d26/Cyp3a25/Cyp1a2/Cyp2c38/Cyp2f2/Cyp2c50/Cyp3a11/Cyp2c54	10	MF
GO:0016810	hydrolase activity, acting on carbon-nitrogen (but not peptide) bonds	9/359	133/20852	0.000503015	0.0156546	0.0131411	Dpys/Wdyhv1/Urah/Sin3b/Upb1/Faah/Hdac11/Gch1/Suds3	9	MF
GO:0003995	acyl-CoA dehydrogenase activity	3/359	10/20852	0.000555087	0.0156546	0.0131411	Ivd/Acads/Acadm	3	MF
GO:0044389	ubiquitin-like protein ligase binding	15/359	326/20852	0.000569709	0.0156546	0.0131411	Dbt/Ubc/Arrb1/Per1/Nfkbia/Washc1/Uqcrc1/Mfn2/Pxn/Gabarapl1/Fzd8/Txnip/Mul1/Ddrgk1/Ubxn1	15	MF
GO:0003712	transcription coregulator activity	18/359	460/20852	0.00111381	0.0270741	0.0227271	Jup/Ppard/Mrtfb/Actn1/Lpin1/Calcoco1/Maged1/Jade1/Pxn/Rbpms/Sin3b/Ppargc1b/Cebpa/Zmynd8/Cited2/Erf/Tob2/Irf2bp2	18	MF
GO:0005313	L-glutamate transmembrane transporter activity	3/359	13/20852	0.00127311	0.027745	0.0232903	Slc1a2/Slc25a13/Slc17a8	3	MF
GO:0017166	vinculin binding	3/359	13/20852	0.00127311	0.027745	0.0232903	Actn1/Sorbs3/Pxn	3	MF
GO:0035925	mRNA 3'-UTR AU-rich region binding	4/359	29/20852	0.00146009	0.0307593	0.0258206	Hnrnpa0/Zfp36l1/Cpeb2/Zfp36	4	MF
GO:0051400	BH domain binding	3/359	15/20852	0.00197431	0.0370076	0.0310656	Pxn/Mcl1/Bak1	3	MF
GO:0004029	aldehyde dehydrogenase (NAD) activity	3/359	17/20852	0.00287631	0.0497975	0.0418021	Aldh9a1/Adh5/Aldh2	3	MF
GO:0061134	peptidase regulator activity	11/359	239/20852	0.00299778	0.0498578	0.0418526	Serpinf1/Clpx/Arrb1/Serpina3n/Ahsg/Fetub/Hrg/Cst3/Mug2/Agt/Ctsh	11	MF
GO:0005759	mitochondrial matrix	18/364	266/21435	7.64035e-07	0.000325479	0.000287116	Dbt/Tbrg4/Ndufa9/Sod2/Sardh/Clpx/Cps1/Capn10/Agxt/Ivd/Acads/Gstk1/Acaa2/Mcl1/Foxo3/Suclg1/Acadm/Mlycd	18	CC
GO:0005743	mitochondrial inner membrane	23/364	446/21435	2.66312e-06	0.000536609	0.000473361	Cox5a/Ndufa9/Sod2/Sdhb/Slc25a13/Clpx/Cyb5r3/Atp5g3/Uqcrc1/Cps1/Capn10/Hadh/Cpt2/Gstk1/Ndufa13/Cox6b1/Acaa2/Uqcrfs1/Maob/Ghitm/Suclg1/Cds2/Cox5b	23	CC
GO:0019866	organelle inner membrane	24/364	489/21435	3.77894e-06	0.000536609	0.000473361	Cox5a/Ndufa9/Sod2/Sdhb/Slc25a13/Clpx/Cyb5r3/Atp5g3/Uqcrc1/Cps1/Capn10/Hadh/Cpt2/Gstk1/Itpr1/Ndufa13/Cox6b1/Acaa2/Uqcrfs1/Maob/Ghitm/Suclg1/Cds2/Cox5b	24	CC
GO:0005777	peroxisome	12/364	146/21435	7.68607e-06	0.000654853	0.000577669	Pxmp4/Pipox/Ehhadh/Urah/Agxt/Phyh/Slc27a2/Gstk1/Mul1/Depp1/Mlycd/Urad	12	CC
GO:0042579	microbody	12/364	146/21435	7.68607e-06	0.000654853	0.000577669	Pxmp4/Pipox/Ehhadh/Urah/Agxt/Phyh/Slc27a2/Gstk1/Mul1/Depp1/Mlycd/Urad	12	CC
GO:0019867	outer membrane	13/364	189/21435	2.22028e-05	0.0013512	0.00119194	Cyb5r3/Lpin1/Clmn/Capn10/Mfn2/Cisd1/Mcl1/Maob/Mul1/Foxo3/Agtr1a/Bak1/Ass1	13	CC
GO:0000407	phagophore assembly site	5/364	31/21435	0.000162307	0.00808143	0.00712891	Atg2a/Ulk1/Wipi2/Zfyve1/Ilrun	5	CC
GO:0070069	cytochrome complex	5/364	32/21435	0.000189705	0.00808143	0.00712891	Cox5a/Uqcrc1/Cox6b1/Uqcrfs1/Ugt1a1	5	CC
GO:0000118	histone deacetylase complex	6/364	59/21435	0.000485706	0.0172426	0.0152103	Sin3b/Sall1/Hdac11/Mbd3/Ing2/Suds3	6	CC
GO:0098803	respiratory chain complex	7/364	83/21435	0.000527784	0.0172951	0.0152566	Cox5a/Ndufa9/Sdhb/Uqcrc1/Ndufa13/Cox6b1/Uqcrfs1	7	CC
GO:0070469	respiratory chain	7/364	91/21435	0.000916748	0.0278953	0.0246074	Cox5a/Ndufa9/Sdhb/Uqcrc1/Ndufa13/Cox6b1/Uqcrfs1	7	CC
