# Supplementary material for: Aging is associated with increased chromatin accessibility and reduced polymerase pausing in liver
Source: Mol Syst Biol. 2022 Sep 9;18(9):e11002. doi: 10.15252/msb.202211002 (PMC9459415; doi:10.15252/msb.202211002)
Supplement: Supplementary file 7 — Table EV5 [file MSB-18-e11002-s002.xlsx]

## Sheet: Table EV5
GO enrichment for genes of cluster 3 (relates to Figure 3)
ID	Description	GeneRatio	BgRatio	pvalue	p.adjust	qvalue	geneID	Count	category
GO:0008202	steroid metabolic process	11/117	300/21210	8.66826e-07	0.00186974	0.00164697	Cyp17a1/Pctp/Ebpl/Lipa/Aplp2/Ldlr/Akr1d1/Pbx1/Ces1d/Serpina6/G6pc	11	BP
GO:0016042	lipid catabolic process	10/117	307/21210	7.9357e-06	0.00635789	0.00560037	Lipa/Ces1f/Pla2g15/Ldlr/Akr1d1/Lipg/Ces1d/Ces1g/Adtrp/Ces1e	10	BP
GO:0005996	monosaccharide metabolic process	9/117	254/21210	1.17903e-05	0.00635789	0.00560037	Pdk4/Sik1/Slc23a2/Fggy/Man2b2/Gclc/Adra1b/Gnpda1/G6pc	9	BP
GO:0006749	glutathione metabolic process	5/117	61/21210	2.17901e-05	0.00940027	0.00828025	Gsta3/Gstm4/Gclc/Ggt6/Gstm1	5	BP
GO:0006855	drug transmembrane transport	5/117	70/21210	4.26138e-05	0.0146909	0.0129405	Slc22a18/Slc16a12/Slc22a1/Abcc2/Slc25a10	5	BP
GO:0006639	acylglycerol metabolic process	6/117	123/21210	6.2255e-05	0.0146909	0.0129405	Sik1/Ldlr/Lipg/Ces1d/Ces1g/G6pc	6	BP
GO:0043062	extracellular structure organization	9/117	316/21210	6.51815e-05	0.0146909	0.0129405	Plod1/Notch1/Aplp2/Phldb2/Dpp4/Lipg/Ces1d/Ces1g/Adtrp	9	BP
GO:0006638	neutral lipid metabolic process	6/117	125/21210	6.81079e-05	0.0146909	0.0129405	Sik1/Ldlr/Lipg/Ces1d/Ces1g/G6pc	6	BP
GO:1903053	regulation of extracellular matrix organization	4/117	41/21210	7.60704e-05	0.0149167	0.0131394	Notch1/Phldb2/Dpp4/Adtrp	4	BP
GO:0015711	organic anion transport	10/117	420/21210	0.00011286	0.0187261	0.0164949	Slc16a12/Pctp/Abcc2/Slc25a10/Slc23a2/Atp9a/Plin2/Ldlr/Slc4a4/G6pc	10	BP
GO:0006790	sulfur compound metabolic process	8/117	276/21210	0.000148974	0.0229526	0.0202179	Pdk4/Abcc2/Gsta3/Gstm4/Gclc/Ggt6/Ces1d/Gstm1	8	BP
GO:0014014	negative regulation of gliogenesis	4/117	53/21210	0.000209033	0.0283406	0.0249639	Id2/Tert/Notch1/Ldlr	4	BP
GO:0097006	regulation of plasma lipoprotein particle levels	4/117	62/21210	0.00038331	0.0435158	0.038331	Ldlr/Lipg/Ces1d/Ces1g	4	BP
GO:0004771	sterol esterase activity	5/118	14/20852	1.02417e-08	3.41049e-06	2.95393e-06	Lipa/Ces1f/Ces1d/Ces1g/Ces1e	5	MF
GO:0016705	oxidoreductase activity, acting on paired donors, with incorporation or reduction of molecular oxygen	7/118	203/20852	0.000158248	0.00905806	0.00784545	Cyp17a1/Hmox1/Plod1/Cyp4a14/Akr1d1/9130409I23Rik/Mical3	7	MF
GO:0015293	symporter activity	6/118	145/20852	0.000177215	0.00905806	0.00784545	Slc22a18/Slc16a12/Slc22a5/Slc22a1/Slc23a2/Slc4a4	6	MF
GO:0022804	active transmembrane transporter activity	9/118	355/20852	0.00019041	0.00905806	0.00784545	Slc22a18/Slc16a12/Slc22a5/Atp6v0a1/Slc22a1/Abcc2/Slc25a10/Slc23a2/Slc4a4	9	MF
GO:0050662	coenzyme binding	8/118	295/20852	0.0002782	0.0115801	0.0100298	Plod1/Txnrd1/Tkt/Acad9/Gclc/Htatip2/Mical3/Aox1	8	MF
GO:0004364	glutathione transferase activity	3/118	34/20852	0.000930097	0.0306231	0.0265236	Gsta3/Gstm4/Gstm1	3	MF
GO:0000287	magnesium ion binding	6/118	202/20852	0.00102874	0.0306231	0.0265236	Prpsap1/Tkt/Sik1/Atp9a/Gclc/Rap2a	6	MF
GO:0033218	amide binding	8/118	364/20852	0.00110354	0.0306231	0.0265236	Plod1/Slc40a1/Acad9/Gstm4/Cd1d1/Ldlr/Dpp4/Gstm1	8	MF
GO:0050660	flavin adenine dinucleotide binding	4/118	85/20852	0.00138622	0.0355085	0.030755	Txnrd1/Acad9/Mical3/Aox1	4	MF
GO:0016323	basolateral plasma membrane	8/120	236/21435	5.58663e-05	0.00977659	0.00905621	Slc22a5/Slc22a1/Slc40a1/Slc23a2/Stx2/Ldlr/Nod1/Slc4a4	8	CC
