# Supplementary material for: Aging is associated with increased chromatin accessibility and reduced polymerase pausing in liver
Source: Mol Syst Biol. 2022 Sep 9;18(9):e11002. doi: 10.15252/msb.202211002 (PMC9459415; doi:10.15252/msb.202211002)
Supplement: Supplementary file 8 — Table EV6 [file MSB-18-e11002-s006.xlsx]

## Sheet: Table EV6
Differentially expressed proteins in the aged liver as measured by quantitative mass spectrometry
Protein IDs	Peptide counts (all)	Gene names	Gene name	Protein names	adj.P.Val old / young	logFC old / young	Significant old / young
Q9D154;Z4YK03;Q8VHP7;Q5SV42	18;9;5;4	Serpinb1a	Serpinb1a	Leukocyte elastase inhibitor A	6.18758153709449e-05	2.89	+
Q9CXI3	3	Moxd1	Moxd1	DBH-like monooxygenase protein 1	8.17381797261673e-05	-3.992	+
O35728	9	Cyp4a14	Cyp4a14	Cytochrome P450 4A14	8.17381797261673e-05	3.918	+
Q9QYR9	16	Acot2	Acot2	Acyl-coenzyme A thioesterase 2, mitochondrial	0.000319039753174059	1.802	+
P16045;A0A2R8VHJ0	9;3	Lgals1	Lgals1	Galectin-1	0.000372820570921075	2.386	+
P19157;P46425	18;10	Gstp1;Gstp2	Gstp1	Glutathione S-transferase P 1;Glutathione S-transferase P 2	0.000372820570921075	-1.745	+
A0A0R4J135;G3UYY2;G3UWK0;G3UZT2;G3UWX5	32;25;9;8;1	Selenbp2	Selenbp2		0.000384182649471294	-2.075	+
A0A0R4J242;Q922Q9;A0A0R4J058;A0A1B0GSH5;D3YWG2;G8JL55	5;5;4;3;3;3	Chid1	Chid1	Chitinase domain-containing protein 1	0.000384182649471294	-0.894	+
D3YTT6;Q9DBS9;F8WH20;D3Z194;A0A0N4SVU7;A0A0N4SV33;D3YVF7	9;9;8;8;4;1;1	Osbpl3	Osbpl3	Oxysterol-binding protein;Oxysterol-binding protein-related protein 3	0.000437662068376341	1.466	+
Q9Z0K8	6	Vnn1	Vnn1	Pantetheinase	0.000451345589875156	3.145	+
Q9WVM8;Q3UNS8	14;12	Aadat	Aadat	Kynurenine/alpha-aminoadipate aminotransferase, mitochondrial	0.000453413971385594	-1.652	+
Q9QYR7;A0A1Y7VMZ4;Q91YQ6;Q6Q2Z6;A0A1Y7VML8	8;5;4;4;2	Acot3;Acot5	Acot3	Acyl-coenzyme A thioesterase 3;Acyl-coenzyme A thioesterase 5	0.000453413971385594	4.043	+
G3UWY3;Q5NBX1;G5E8P4;F6RR81;G3UZ73;G3UWP1;F6ZEZ1	16;16;15;5;5;3;2	Cobl	Cobl	Protein cordon-bleu	0.000453413971385594	-0.76	+
P43883;B1AXR5;B1AXR3	13;8;6	Plin2	Plin2	Perilipin-2	0.000453413971385594	2.464	+
Q8VCH0	18	Acaa1b	Acaa1b	3-ketoacyl-CoA thiolase B, peroxisomal	0.000617077460395445	2.152	+
Q00898	17	Serpina1e	Serpina1e	Alpha-1-antitrypsin 1-5	0.000647804472319142	-3.062	+
Q91VN4;E9Q4M4	6;5	Chchd6	Chchd6	MICOS complex subunit Mic25	0.000647804472319142	0.854	+
E9Q0C6	2	Gm14569	Gm14569		0.000649036921953981	-1.002	+
Q9D1M7	5	Fkbp11	Fkbp11	Peptidyl-prolyl cis-trans isomerase FKBP11	0.000649036921953981	-1.638	+
Q8BWN8	8	Acot4	Acot4	Acyl-coenzyme A thioesterase 4	0.000649036921953981	2.076	+
F6UQQ9	1	Gm10518	Gm10518		0.000699325620921004	1.943	+
P97819;G3UX52;G3UY97	8;3;3	Pla2g6	Pla2g6	85/88 kDa calcium-independent phospholipase A2	0.000796240437308301	1.047	+
P54869	29	Hmgcs2	Hmgcs2	Hydroxymethylglutaryl-CoA synthase, mitochondrial	0.000845284643846281	1.177	+
H7BX88;P47934;B7ZDD7;F7BF80;B7ZDD8;A2AWE5;A2AWJ5	13;13;4;3;1;1;1	Crat	Crat	Carnitine O-acetyltransferase	0.000925948318310017	1.401	+
O55137	11	Acot1	Acot1	Acyl-coenzyme A thioesterase 1	0.00095540385357732	1.56	+
Q8VCU1;G3UYS7	10;1	Ces3b	Ces3b	Carboxylesterase 3B	0.000972460398740566	-1.424	+
A0A0R4IZW5;P09803	6;6	Cdh1	Cdh1	Cadherin-1;E-Cad/CTF1;E-Cad/CTF2;E-Cad/CTF3	0.000992195015643913	-2.174	+
Q8BII9;Q3UEL9;P61939	2;2;2	Serpina7	Serpina7	Thyroxine-binding globulin	0.00101334828192606	1.818	+
Q80XN0;D3Z2Y8	11;7	Bdh1	Bdh1	D-beta-hydroxybutyrate dehydrogenase, mitochondrial	0.00104157137269112	0.857	+
O88425;A0A0G2JE30	3;2	Nme6	Nme6	Nucleoside diphosphate kinase 6	0.00112078200318373	-0.661	+
P51660	34	Hsd17b4	Hsd17b4	Peroxisomal multifunctional enzyme type 2;(3R)-hydroxyacyl-CoA dehydrogenase;Enoyl-CoA hydratase 2	0.00114338747912068	0.84	+
P06801;Q3TQP6	28;27	Me1	Me1	NADP-dependent malic enzyme;Malic enzyme	0.00114338747912068	1.991	+
Q5SV41;P53808	5;4	Pctp	Pctp	Phosphatidylcholine transfer protein	0.00122728121565496	1.381	+
B2KGR2;O89112	3;3	Lancl1	Lancl1	LanC-like protein 1	0.00136703754343816	-0.635	+
Q14DH7	20	Acss3	Acss3	Acyl-CoA synthetase short-chain family member 3, mitochondrial	0.00148525075851355	1.616	+
A0A0G2JH12	3				0.0014904513782793	1.513	+
P06683;A0A0R4J032;H3BKN4	15;15;1	C9	C9	Complement component C9	0.00151896542351087	-1.067	+
Q8VCC1	7	Hpgd	Hpgd	15-hydroxyprostaglandin dehydrogenase [NAD(+)]	0.00154384808723377	0.86	+
Q06770	6	Serpina6	Serpina6	Corticosteroid-binding globulin	0.00154384808723377	1.084	+
Q8BGB7	4	Enoph1	Enoph1	Enolase-phosphatase E1	0.00154384808723377	0.638	+
Q9QZ25	3	Vnn3	Vnn3	Vascular non-inflammatory molecule 3	0.00154384808723377	0.949	+
P19137	4	Lama1	Lama1	Laminin subunit alpha-1	0.00163709461001741	1.075	+
P55050	7	Fabp2	Fabp2	Fatty acid-binding protein, intestinal	0.00166137689740748	1.203	+
Q9ESL4;A2ASW6	5;1	Zak	Zak	Mitogen-activated protein kinase kinase kinase MLT	0.00174109683834028	0.557	+
Q9D6Y9;F6ZHD8;G3UW30	23;21;20	Gbe1	Gbe1	1,4-alpha-glucan-branching enzyme	0.00174109683834028	1.213	+
B1AV77;B1ATI0;P47740;A0A140LJF9	17;17;17;2	Aldh3a2	Aldh3a2	Aldehyde dehydrogenase;Fatty aldehyde dehydrogenase	0.00174109683834028	2.008	+
Q9D7S7	4	Rpl22l1	Rpl22l1	60S ribosomal protein L22-like 1	0.00174890209176251	-1.017	+
Q9R0N0	15	Galk1	Galk1	Galactokinase	0.00175682055887661	0.68	+
Q99L20;G3UX05;G3UX71;G3UYL6	13;9;4;2	Gstt3	Gstt3		0.00182410422178792	1.15	+
Q9JKR6;A0A1L1SQ34;E0CYZ2;F6TRP3	44;10;10;8	Hyou1	Hyou1	Hypoxia up-regulated protein 1	0.00195632991398667	-0.621	+
Q8VC49	3	Ifi27l2b	Ifi27l2b	Interferon alpha-inducible protein 27-like protein 2B	0.00202812412026077	1.595	+
Q9CYA0	9	Creld2	Creld2	Cysteine-rich with EGF-like domain protein 2	0.00202812412026077	-1.068	+
P24369	15	Ppib	Ppib	Peptidyl-prolyl cis-trans isomerase B	0.00202812412026077	-0.646	+
Q9D1H6;A2AJX3	8;5	Ndufaf4	Ndufaf4	NADH dehydrogenase [ubiquinone] 1 alpha subcomplex assembly factor 4	0.00202812412026077	-0.566	+
B7ZNJ5;G3X907;Q9WTS6	1;1;1	Tenm3	Tenm3	Teneurin-3	0.00202812412026077	1.524	+
A2A977;O88833;A2A8T1;F8WGU9	7;7;4;3	Cyp4a10;Cyp4a32	Cyp4a10	Cytochrome P450 4A10	0.00202812412026077	2.589	+
B1ASZ3;Q64516;Q9WU65;Q8C635	21;20;7;2	Gyk;Gk	Gyk	Glycerol kinase	0.00202812412026077	0.607	+
Q9DCN1	18	Nudt12	Nudt12	Peroxisomal NADH pyrophosphatase NUDT12	0.00202812412026077	0.671	+
A0A1B0GT26;O55003	4;4	Bnip3	Bnip3	BCL2/adenovirus E1B 19 kDa protein-interacting protein 3	0.00202812412026077	0.52	+
E9PWV3;F6Q8A4;P18653;F6RQA2;Q505N6;G3UZI3;B1AXP0;Q9WUT3;B1AXN5;B1AXN8;F6UG16;B1B0X1;E9QK39;A2CEE8;B2GVN8;A2CEE6;Q7TPS0;A2CEE5;E9PUP0;A2CEE7	9;9;9;9;9;6;3;3;2;2;2;1;1;1;1;1;1;1;1;1	Rps6ka1	Rps6ka1	Ribosomal protein S6 kinase;Ribosomal protein S6 kinase alpha-1	0.00206515948329403	1.327	+
Q64327	1	Mea1	Mea1	Male-enhanced antigen 1	0.0020671811801847	-0.589	+
Q91V76;A0A1L1SSF8;A0A1L1ST86	17;15;1			Ester hydrolase C11orf54 homolog	0.00211126784197678	0.877	+
Q9QZD8	9	Slc25a10	Slc25a10	Mitochondrial dicarboxylate carrier	0.00222610729543916	1.219	+
Q9WV68	11	Decr2	Decr2	Peroxisomal 2,4-dienoyl-CoA reductase	0.00235919417769989	1.004	+
P42703;A0A2I3BRT7	15;2	Lifr	Lifr	Leukemia inhibitory factor receptor	0.00235919417769989	-1.381	+
A0A0R4J0B4;Q99KK2;A0A0N4SW65;A0A0N4SWC3	13;12;3;3	Cmas	Cmas	N-acylneuraminate cytidylyltransferase	0.00237750931386975	0.572	+
Q8BFP9	9	Pdk1	Pdk1	[Pyruvate dehydrogenase (acetyl-transferring)] kinase isozyme 1, mitochondrial	0.00237750931386975	0.845	+
P45952;D6RFD7;D3Z2A5	25;4;1	Acadm	Acadm	Medium-chain specific acyl-CoA dehydrogenase, mitochondrial	0.00237750931386975	0.537	+
P56655	8	Cyp2c38	Cyp2c38	Cytochrome P450 2C38	0.00237750931386975	2.206	+
Q99P30	12	Nudt7	Nudt7	Peroxisomal coenzyme A diphosphatase NUDT7	0.00237750931386975	-0.789	+
E9Q6D8;Q91X70;Q8BRY4	14;14;2	C6	C6		0.00237750931386975	-1.41	+
Q8BMF4	19	Dlat	Dlat	Dihydrolipoyllysine-residue acetyltransferase component of pyruvate dehydrogenase complex, mitochondrial	0.00244731545389112	0.477	+
I7HJS5	1	Mpdz	Mpdz		0.00244731545389112	-1.178	+
Q9DBK0	17	Acot12	Acot12	Acyl-coenzyme A thioesterase 12	0.00263576472177915	0.518	+
Q921H8;H3BKL5;H3BJZ9;H3BKA1	18;15;13;4	Acaa1a	Acaa1a	3-ketoacyl-CoA thiolase A, peroxisomal	0.00263576472177915	1.024	+
Q8VCT4	24	Ces1d	Ces1d	Carboxylesterase 1D	0.00278443675161993	1.08	+
Q69Z37;E9PX59;V9GX63	11;11;2	Samd9l	Samd9l	Sterile alpha motif domain-containing protein 9-like	0.00278443675161993	0.975	+
Q8BK48;Q149K3;Q08ED5;F6Z9B9	16;3;3;2	Ces2e	Ces2e	Pyrethroid hydrolase Ces2e	0.00278443675161993	1.175	+
P10404	4			MLV-related proviral Env polyprotein;Surface protein;Transmembrane protein	0.00281214228817453	-0.546	+
Q3TB82	3	Plekhf1	Plekhf1	Pleckstrin homology domain-containing family F member 1	0.00284750253704152	0.606	+
P06151;Q564E2;A0A1B0GSX0;A0A1B0GSR9;D3YZQ9;A0A1B0GQX5;A0A1B0GT41;A0A1B0GSL7;A0A1B0GS79;A0A1B0GRW9;A0A1B0GRS2;A0A1B0GRC1;D3YVR7;D3YZE4;P00342;A0A1B0GSR2;A0A1B0GRE9	21;21;19;18;14;12;12;11;8;8;6;6;2;2;2;1;1	Ldha	Ldha	L-lactate dehydrogenase A chain;L-lactate dehydrogenase	0.00289444886626109	0.506	+
Q9CWS0;D3YU15	21;15	Ddah1	Ddah1	N(G),N(G)-dimethylarginine dimethylaminohydrolase 1	0.00289444886626109	0.745	+
A0A0R4J0U5;Q61285	4;4	Abcd2	Abcd2	ATP-binding cassette sub-family D member 2	0.00289444886626109	0.978	+
Q8VE09;G3X8X1;E9PV21	16;16;15	Ttc39c	Ttc39c	Tetratricopeptide repeat protein 39C	0.00290566355618223	-0.921	+
Q9Z211	4	Pex11a	Pex11a	Peroxisomal membrane protein 11A	0.00300600535619053	1.905	+
Q3TQC7;Q9WUZ9	9;9	Entpd5	Entpd5	Ectonucleoside triphosphate diphosphohydrolase 5	0.00301292897983231	1.003	+
Q99M71	2	Epdr1	Epdr1	Mammalian ependymin-related protein 1	0.00301292897983231	-0.979	+
Q8CFA2	8	Amt	Amt	Aminomethyltransferase, mitochondrial	0.00301292897983231	0.602	+
Q8R0W0;A0A2I3BRT4	76;75	Eppk1	Eppk1	Epiplakin	0.00303823224411904	-0.651	+
Q5SV64;Q3UH59;Q61879;Q8BXF2;E9Q264	61;61;61;5;1	Myh10	Myh10	Myosin-10	0.0030896939863549	-0.462	+
A2CEL1;P11588;A9R9W0;A2CEL0;L7MUC7;A2CEK9	21;21;20;19;15;3	Mup1;Mup15;Mup7	Mup1	Major urinary protein 1	0.00314347118058246	-2.291	+
Q8R519	9	Acmsd	Acmsd	2-amino-3-carboxymuconate-6-semialdehyde decarboxylase	0.00316748726769111	-2.398	+
Z4YKT6;Q99J47	14;14	Dhrs7b	Dhrs7b	Dehydrogenase/reductase SDR family member 7B	0.0032176620334522	0.607	+
A2AUF7;B0R0S4;Q8VCH5	1;1;1	Rabepk	Rabepk	Rab9 effector protein with kelch motifs	0.00341087436345519	0.548	+
H3BL34;Q64176	18;18	Ces1e	Ces1e	Carboxylic ester hydrolase;Carboxylesterase 1E	0.00341087436345519	1.364	+
Q6PHQ9;Q91YZ8;A3KFU5;A3KFU8;V9GXG3;A0A0A6YWT2;G5E8X2	29;28;28;28;9;1;1	Pabpc4	Pabpc4	Polyadenylate-binding protein	0.00351533635844169	-0.593	+
Q283N4	7	Urad	Urad	2-oxo-4-hydroxy-4-carboxy-5-ureidoimidazoline decarboxylase	0.00358309734655123	-0.679	+
P35486;P35487	22;1	Pdha1	Pdha1	Pyruvate dehydrogenase E1 component subunit alpha, somatic form, mitochondrial	0.00358309734655123	0.577	+
Q91WL8	2	Wwox	Wwox	WW domain-containing oxidoreductase	0.00365438994637792	0.688	+
Q99M87	17	Dnaja3	Dnaja3	DnaJ homolog subfamily A member 3, mitochondrial	0.00374743706379953	-0.465	+
E9Q3B9;D3YYS6;O35678;Q3UFN1;A0A0N4SUZ2	10;10;10;9;1	Mgll	Mgll	Monoglyceride lipase	0.00374964719245318	0.91	+
Q91W64;E9Q8U5;E9Q2L0;Q9D816	14;1;1;1	Cyp2c70	Cyp2c70	Cytochrome P450 2C70	0.0038544079278768	-1.455	+
A0A140LIV1;E0CYG3;Q8C9J3	2;1;1	Spef2	Spef2	Sperm flagellar protein 2	0.00387271428742535	0.663	+
E0CXN5;P13707	23;23	Gpd1	Gpd1	Glycerol-3-phosphate dehydrogenase [NAD(+)];Glycerol-3-phosphate dehydrogenase [NAD(+)], cytoplasmic	0.00387271428742535	0.727	+
Q3TNA1	10	Xylb	Xylb	Xylulose kinase	0.00387271428742535	0.489	+
Q9CQU8	1	Immp1l	Immp1l	Mitochondrial inner membrane protease subunit 1	0.00388437352305613	0.517	+
P97494	21	Gclc	Gclc	Glutamate--cysteine ligase catalytic subunit	0.00391922808410376	0.697	+
Q3TZ89	3	Sec31b	Sec31b	Protein transport protein Sec31B	0.00391922808410376	0.632	+
Q63880	13	Ces3a	Ces3a	Carboxylesterase 3A	0.00391922808410376	-0.73	+
Q9QYI6	2	Dnajb9	Dnajb9	DnaJ homolog subfamily B member 9	0.00391922808410376	-0.505	+
Q8VC30	26	Dak	Dak	Bifunctional ATP-dependent dihydroxyacetone kinase/FAD-AMP lyase (cyclizing);ATP-dependent dihydroxyacetone kinase;FAD-AMP lyase (cyclizing)	0.00398286750307109	1.005	+
Q91YW3	24	Dnajc3	Dnajc3	DnaJ homolog subfamily C member 3	0.00398286750307109	-0.699	+
P26187	5	Mgmt	Mgmt	Methylated-DNA--protein-cysteine methyltransferase	0.0040209241390509	0.736	+
Q8BH35	6	C8b	C8b	Complement component C8 beta chain	0.0040209241390509	-1.581	+
P01592	3	Igj	Igj	Immunoglobulin J chain	0.00407274486618426	1.358	+
P47199;A0A0A6YXR4;A0A0A6YVS7;V9GXY8;D3YWU6;D3Z4Q4;D3Z2X0;D3YUG9;A0A0G2JFU5	16;14;11;9;4;4;4;4;1	Cryz	Cryz	Quinone oxidoreductase	0.00407274486618426	0.743	+
P40142;A0A286YE28;E0CY51	34;25;2	Tkt	Tkt	Transketolase	0.00419731081293553	0.571	+
Q60991	11	Cyp7b1	Cyp7b1	25-hydroxycholesterol 7-alpha-hydroxylase	0.00431499836695466	-1.824	+
E9Q509;G3X925;P53657;D3Z2C4	29;28;26;2	Pklr	Pklr	Pyruvate kinase;Pyruvate kinase PKLR	0.00458368086507807	1.448	+
Q8CF02	1	Fam25c	Fam25c	Protein FAM25C	0.00462765611472951	-1.14	+
Q9CQ62	17	Decr1	Decr1	2,4-dienoyl-CoA reductase, mitochondrial	0.00463059995870219	0.404	+
P19096;A0A0U1RNJ1	100;98	Fasn	Fasn	Fatty acid synthase;[Acyl-carrier-protein] S-acetyltransferase;[Acyl-carrier-protein] S-malonyltransferase;3-oxoacyl-[acyl-carrier-protein] synthase;3-oxoacyl-[acyl-carrier-protein] reductase;3-hydroxyacyl-[acyl-carrier-protein] dehydratase;Enoyl-[acyl-carrier-protein] reductase;Oleoyl-[acyl-carrier-protein] hydrolase	0.00475008673579517	1.473	+
Q99L04	18	Dhrs1	Dhrs1	Dehydrogenase/reductase SDR family member 1	0.00512643970221791	0.485	+
Q3TYF1;Q61127	2;2	Nab2	Nab2	NGFI-A-binding protein 2	0.00517482659905495	-0.697	+
P97429;F7ANV6;A0A0N4SW89;D3Z0S1;A0A0N4SV57;S4R1F2	20;17;17;16;16;7	Anxa4	Anxa4	Annexin A4;Annexin	0.00522193674948797	0.466	+
Q9CQJ4;A0A087WRE9;A0A087WP87	3;2;1	Rnf2	Rnf2	E3 ubiquitin-protein ligase RING2	0.00522193674948797	0.959	+
Q64521;A2AQR0	30;28	Gpd2	Gpd2	Glycerol-3-phosphate dehydrogenase, mitochondrial;Glycerol-3-phosphate dehydrogenase	0.00522193674948797	0.804	+
Q8CFB8;Q3ULW8;A0A1L1SRP6;E9PX17;E9Q992	11;11;8;5;4	Parp3	Parp3		0.00523650097102176	0.542	+
O35744;F6RU51	8;1	Chil3	Chil3	Chitinase-like protein 3	0.00523650097102176	1.41	+
Q99LB2;A0A2I3BRG8;Q9D2U3;A0A2I3BPY3;A0A2I3BRQ8;A0A2I3BQ25	14;9;8;6;4;4	Dhrs4	Dhrs4	Dehydrogenase/reductase SDR family member 4	0.00523650097102176	0.6	+
A0A0J9YUI8;Q91X44;A0A0J9YVA3	16;14;3	Gckr	Gckr	Glucokinase regulatory protein	0.00523650097102176	0.619	+
Q9D6Z1;E0CXZ0;A2APD7;F7CHQ7;F6USW7;F7CHP9;F6U250;F6V095	20;9;8;6;5;5;3;3	Nop56	Nop56	Nucleolar protein 56	0.00523650097102176	-0.435	+
Q8K2U2;D3Z1T0;D6RFR9	2;2;1	Alkbh6	Alkbh6	Alpha-ketoglutarate-dependent dioxygenase alkB homolog 6	0.00524149086291898	-0.546	+
O35375	1	Nrp2	Nrp2	Neuropilin-2	0.00525620075595022	0.753	+
Q64282	1	Ifit1	Ifit1	Interferon-induced protein with tetratricopeptide repeats 1	0.00531841440871032	0.953	+
A0A0R4J083;P51174	19;19	Acadl	Acadl	Long-chain specific acyl-CoA dehydrogenase, mitochondrial	0.00546135374995553	0.462	+
Q61694;A0A087WPY5	11;4	Hsd3b5	Hsd3b5	3 beta-hydroxysteroid dehydrogenase type 5	0.0054687702984094	-1.998	+
Q8VCI5	11	Pex19	Pex19	Peroxisomal biogenesis factor 19	0.0055077127820164	0.48	+
P10649;A2AE89	20;19	Gstm1	Gstm1	Glutathione S-transferase Mu 1	0.00561546277741389	0.645	+
A0A1L1STE6;Q9D6R2	14;13	Idh3a	Idh3a	Isocitrate dehydrogenase [NAD] subunit alpha, mitochondrial	0.00566822774362	-0.551	+
A2APT9	4	Klhdc7a	Klhdc7a	Kelch domain-containing protein 7A	0.00566822774362	0.537	+
Q924Y0;A2AGK3	14;3	Bbox1	Bbox1	Gamma-butyrobetaine dioxygenase	0.00567207233449962	0.832	+
Q99KP3	7	Cryl1	Cryl1	Lambda-crystallin homolog	0.0057664768547938	0.975	+
Q91W01;O35621	4;4	Pmm1	Pmm1	Phosphomannomutase;Phosphomannomutase 1	0.0057664768547938	0.815	+
A0A075B5P6;A0A075B6A0;P01872	20;19;19	Ighm	Ighm	Ig mu chain C region	0.0057664768547938	2.159	+
G3X9S2;A0A0R4J1Q7;P06802;E9QQ26	9;9;9;3	Enpp1	Enpp1	Ectonucleotide pyrophosphatase/phosphodiesterase family member 1;Alkaline phosphodiesterase I;Nucleotide pyrophosphatase	0.0057664768547938	0.67	+
V9GX23;B1ART1;B1ART2;F6XI52	14;14;14;6	Vps13d	Vps13d		0.0057664768547938	0.396	+
D3YUS5;E9PW37	2;2	Rasal2	Rasal2		0.00578405326708499	-0.519	+
Q91Y47	4	F11	F11	Coagulation factor XI;Coagulation factor XIa heavy chain;Coagulation factor XIa light chain	0.00578405326708499	-0.991	+
Q99KV1	11	Dnajb11	Dnajb11	DnaJ homolog subfamily B member 11	0.00578405326708499	-0.587	+
Q8VC73;F6RWR5	3;2	BC021614	BC021614		0.00578405326708499	1.185	+
Q9D051	14	Pdhb	Pdhb	Pyruvate dehydrogenase E1 component subunit beta, mitochondrial	0.00578405326708499	0.577	+
G3UYL7;Q8BGI4	3;3	Fam13a	Fam13a	Protein FAM13A	0.00578405326708499	0.575	+
P24549;A0A286YDG6;A0A286YCZ0	33;8;8	Aldh1a1	Aldh1a1	Retinal dehydrogenase 1	0.00578405326708499	0.582	+
P56375	3	Acyp2	Acyp2	Acylphosphatase-2	0.00578405326708499	0.591	+
Q8JZV7;F6UP77	4;2	Amdhd2	Amdhd2	Putative N-acetylglucosamine-6-phosphate deacetylase	0.00578405326708499	0.922	+
Q8C196	108	Cps1	Cps1	Carbamoyl-phosphate synthase [ammonia], mitochondrial	0.00578405326708499	-0.741	+
E0CY47;H3BKE1;A0A0A0MQM2;I1E4X4;H3BKK4;I1E4X6;Q4KWH5	1;1;1;1;1;1;1	Plch1	Plch1	Phosphoinositide phospholipase C;1-phosphatidylinositol 4,5-bisphosphate phosphodiesterase eta-1	0.00578405326708499	-0.536	+
Q91YP2;A0A286YD12;A0A286YD77	12;12;1	Nln	Nln	Neurolysin, mitochondrial	0.0058991139674474	0.511	+
P40201;G3V014;Q8C7Q2;G3UWS6	7;5;3;1	Chd1	Chd1	Chromodomain-helicase-DNA-binding protein 1	0.0058991139674474	0.463	+
O88492	11	Plin4	Plin4	Perilipin-4	0.00596223285905639	1.87	+
Q5SYD0	8	Myo1d	Myo1d	Unconventional myosin-Id	0.00596223285905639	0.622	+
B9EKP8	32	Sorbs2	Sorbs2		0.00596223285905639	-0.504	+
P56477;F6Z6C6;A0A0N4SVY5	2;2;1	Irf5	Irf5	Interferon regulatory factor 5	0.00606385782181076	-0.999	+
A6XDB1;A6XDB0;B1PSD9;B2KF57;B2KF84;F6QFD1;E9PVU7;Q01063;O89084;B1AWD1;Q3TTI9;Q6IQY6;B1AWD0;B1AWC8;Q8VBU5;B1AWC9	2;2;2;2;2;2;2;2;2;1;1;1;1;1;1;1	Pde4d;Pde4a;Pde4b	Pde4d	cAMP-specific 3,5-cyclic phosphodiesterase 4D;cAMP-specific 3,5-cyclic phosphodiesterase 4A	0.00608718625744776	0.743	+
Q9CXA2	6	L3hypdh	L3hypdh	Trans-L-3-hydroxyproline dehydratase	0.00611766660417082	0.572	+
Q8K3H0	11	Appl1	Appl1	DCC-interacting protein 13-alpha	0.0063861103229568	-0.427	+
D3YU06;D3Z6Y2;Q91ZH7;F6RSE8	3;3;3;2	Abhd3	Abhd3	Phospholipase ABHD3	0.0063861103229568	0.643	+
Q925E7;G3UXS9;Q6ZWR4;F6RV17	4;3;3;1	Ppp2r2d;Ppp2r2b	Ppp2r2d	Serine/threonine-protein phosphatase 2A 55 kDa regulatory subunit B delta isoform;Serine/threonine-protein phosphatase 2A 55 kDa regulatory subunit B beta isoform	0.00650824311656292	0.624	+
Q9R0H0;A2A848	32;27	Acox1	Acox1	Peroxisomal acyl-coenzyme A oxidase 1	0.00651687476309112	0.895	+
Q9D939	7	Sult1c2	Sult1c2	Sulfotransferase 1C2	0.00655349939155979	1.559	+
F8VPN4;A0A0G2JGI9;F6XXE6;E0CYU6;E0CX86;F7CSZ6	54;40;32;13;9;3	Agl	Agl		0.00692726337069461	0.675	+
G8JL68;A2ATP5;A2ATP6;Q8C854;F6XJA1	10;10;10;10;7	Myef2	Myef2	Myelin expression factor 2	0.0069514837533	0.537	+
P03953	3	Cfd	Cfd	Complement factor D	0.00707451583870398	-1.528	+
Q9ESP1	4	Sdf2l1	Sdf2l1	Stromal cell-derived factor 2-like protein 1	0.0071928182337425	-1.1	+
D3YZ54;Q9QXE0;E9PWM4;A0A2I3BRS0;D6RDE9;E9Q0K0;E9Q7H7;E9Q9L4	22;22;16;5;4;4;4;4	Hacl1	Hacl1	2-hydroxyacyl-CoA lyase 1	0.00722792538092564	0.474	+
A0A0R4J0I6;Q80XL6;D3YTQ5;A0A087WSI8;F6U473	24;24;18;17;3	Acad11	Acad11	Acyl-CoA dehydrogenase family member 11	0.00723171789471773	0.862	+
Q61699;E9Q0U7;D3Z027;D3Z3I9;A0A0J9YTZ7	38;36;6;5;3	Hsph1	Hsph1	Heat shock protein 105 kDa	0.00750974585837495	-0.601	+
V9GX43;S4R2J2;S4R2L5;A0A0R4J2B0;S4R2U7;E9QA47	2;1;1;1;1;1	Celf2	Celf2		0.00784400579406413	0.519	+
Q91YP3;A0A0N4SV34;A0A0N4SVH5;A0A0N4SVW1;A0A0N4SUV7;A0A0N4SUT8	11;8;5;4;4;3	Dera	Dera	Deoxyribose-phosphate aldolase	0.00801029653579379	0.43	+
P38060;V9GXD2;V9GWZ9;D3YVU9;Q8JZS7	15;3;3;3;3	Hmgcl	Hmgcl	Hydroxymethylglutaryl-CoA lyase, mitochondrial	0.00801725050673558	0.567	+
Q9EQU5;A2BE93;A2BE92	12;12;11	Set	Set	Protein SET	0.00806473635185	-0.476	+
Q61205;D3Z7E6;D3Z2X5;Q8CA83	5;4;2;2	Pafah1b3	Pafah1b3	Platelet-activating factor acetylhydrolase IB subunit gamma	0.00806473635185	0.532	+
P52792;F6V339	17;3	Gck	Gck	Glucokinase	0.0081005064378246	0.954	+
P56389	6	Cda	Cda	Cytidine deaminase	0.0082008915047784	0.949	+
A0A1D5RLG2;P50294	2;2	Nat1	Nat1	Arylamine N-acetyltransferase 1	0.00823907242554214	0.606	+
Q9D0D3	3	Mtpap	Mtpap	Poly(A) RNA polymerase, mitochondrial	0.00823907242554214	-0.403	+
Q9CYX7	5	Rrp15	Rrp15	RRP15-like protein	0.00823907242554214	-0.377	+
Q8VC77;A0A1Y7VMC8;Q9CZU0	9;9;8	Akr1c20	Akr1c20		0.00835884500948335	0.66	+
Q8K4K6;V9GXL0	8;1	Pank1	Pank1	Pantothenate kinase 1	0.00835884500948335	0.416	+
Q8R1A8;P11725	23;23	Otc	Otc	Ornithine carbamoyltransferase, mitochondrial	0.00840463299591502	-0.386	+
Q91W63	3	Nmrk1	Nmrk1	Nicotinamide riboside kinase 1	0.00846560846610538	0.497	+
Q5BL07;F6RUH9;A0A0G2JE39	24;3;1	Pex1	Pex1	Peroxisome biogenesis factor 1	0.00847977733528453	0.545	+
A0A0R4J046;P53569	4;4	Cebpz	Cebpz	CCAAT/enhancer-binding protein zeta	0.00856401274864265	-0.525	+
Q64669	9	Nqo1	Nqo1	NAD(P)H dehydrogenase [quinone] 1	0.00856401274864265	1.018	+
Q99LC9	12	Pex6	Pex6	Peroxisome assembly factor 2	0.00857487466521983	0.475	+
P55065;A2A5K2;A2A5K3;A2A5K4	6;5;2;1	Pltp	Pltp	Phospholipid transfer protein	0.00866221384478266	1.281	+
Q9CWR1;F6RXX6	3;2	Wdr73	Wdr73	WD repeat-containing protein 73	0.0088660292990165	0.563	+
Q9JLJ1	1	Selk	Selk	Selenoprotein K	0.00891493083542539	-0.775	+
P49443;Q9EQE2;A0A1Y7VJZ4	15;11;1	Ppm1a	Ppm1a	Protein phosphatase 1A	0.00891493083542539	0.447	+
P20029	44	Hspa5	Hspa5	78 kDa glucose-regulated protein	0.00894579888326736	-0.535	+
Q9D5J6;D6RJM2	13;4	Shpk	Shpk	Sedoheptulokinase	0.00894579888326736	0.442	+
Q6NVE9	2	Pptc7	Pptc7	Protein phosphatase PTC7 homolog	0.00894579888326736	-0.54	+
Q9R1Z7	8	Pts	Pts	6-pyruvoyl tetrahydrobiopterin synthase	0.00910153964296502	0.418	+
Q9DCS3;A2A845	10;4	Mecr	Mecr	Trans-2-enoyl-CoA reductase, mitochondrial	0.00910153964296502	-0.459	+
Q8R2H9;F6Y6Q2;H3BLB1	3;1;1	Phospho1	Phospho1	Phosphoethanolamine/phosphocholine phosphatase	0.00922878495621339	1.237	+
P52623;A2AN37;F7CBX2;A0A0A6YXG9	10;9;4;1	Uck1	Uck1	Uridine-cytidine kinase 1;Uridine-cytidine kinase	0.00928417920191963	0.895	+
P16014	2	Chgb	Chgb	Secretogranin-1;CCB peptide;PE-11	0.00932834701797205	-1.256	+
A0A0G2JFP4;Q8K385	1;1	FRRS1	FRRS1	Ferric-chelate reductase 1	0.0096027309695325	-0.765	+
P17879;Q61696	26;25	Hspa1b;Hspa1a	Hspa1b	Heat shock 70 kDa protein 1B;Heat shock 70 kDa protein 1A	0.00962076044310146	-1.16	+
E9Q5B5;O08528	4;4	Hk2	Hk2	Hexokinase;Hexokinase-2	0.00965567635754767	1.213	+
P18654;B1AXN9	9;8	Rps6ka3	Rps6ka3	Ribosomal protein S6 kinase alpha-3	0.00970024715341208	0.605	+
H3BKS8;E9PWD4;A0A0R4IZW7;H3BK68;D3Z413;H3BL70;H3BKB8;Q3TX08;H3BKV3;D6RFC0;D6RG86;G3V019	4;4;4;3;3;3;3;3;2;1;1;1	Trmt1	Trmt1	tRNA (guanine(26)-N(2))-dimethyltransferase	0.00981777665250698	-0.406	+
A2BIM8;P02762;P04938;A2AKN9;A9C497;A9C496	21;21;21;20;19;19	Mup9;Mup6;Mup8;Mup4;Mup19	Mup9	Major urinary protein 6;Major urinary proteins 11 and 8	0.00981777665250698	-1.734	+
Q6PE15;F6X5P5	2;1	Abhd10	Abhd10	Mycophenolic acid acyl-glucuronide esterase, mitochondrial	0.00992141248078971	-0.478	+
A0A075B5M7;A0A0G2JDV4;A0A0B4J1J2;A0A0B4J1J1	3;2;1;1	Igkv5-39	Igkv5-39		0.009980095	2.891	+
Q9JII6;B1AXW3	23;15	Akr1a1	Akr1a1	Alcohol dehydrogenase [NADP(+)]	0.0100449991703437	0.38	+
Q9R013	1	Ctsf	Ctsf	Cathepsin F	0.0100449991703437	-0.683	+
A0A1L1SQ67;A0A1L1STK9;A0A1L1SRA9;A0A1L1SQ26;A0A1L1SSQ9;A0A1L1ST77;Q8BZB2	1;1;1;1;1;1;1	Ppcdc	Ppcdc	Phosphopantothenoylcysteine decarboxylase	0.0101022078033824	0.593	+
F7B6K4;Q80YV4	2;2	Pank4	Pank4	Pantothenate kinase 4	0.0102594873146536	0.457	+
A0A0R4J1T1;Z4YJR7;F6ZWT0;F6V513;F7BEU1	27;26;8;8;8	Sorbs2	Sorbs2		0.0102594873146536	-0.454	+
Q9DCL9;D3Z6P1;D6RCU8	17;5;5	Paics	Paics	Multifunctional protein ADE2;Phosphoribosylaminoimidazole-succinocarboxamide synthase;Phosphoribosylaminoimidazole carboxylase	0.0102594873146536	-0.512	+
Q5FW60	18	Mup20	Mup20	Major urinary protein 20	0.0102594873146536	-0.852	+
E9Q8V6	6	Dennd4a	Dennd4a		0.0103576726132515	0.397	+
D3Z0R8;Q8BGB2;D6RG81;F6ZVR4	5;5;3;2	Ttc7;Ttc7a	Ttc7	Tetratricopeptide repeat protein 7A	0.0103576726132515	0.437	+
Q9EQG7	3	Enpp5	Enpp5	Ectonucleotide pyrophosphatase/phosphodiesterase family member 5	0.0103976238622362	-0.495	+
Q62264	4	Thrsp	Thrsp	Thyroid hormone-inducible hepatic protein	0.0104578072684801	0.824	+
Q91WT8;D3YXZ5;D3Z113	10;9;5	Rbm47	Rbm47	RNA-binding protein 47	0.0104668410871198	-0.378	+
Q9EQK5;E9Q3X0;D3Z2N7	32;31;3	Mvp	Mvp	Major vault protein	0.0105172518556707	0.648	+
Q62513	1	Znf260	Znf260	Zinc finger protein 260	0.0105172518556707	0.731	+
Q8C0N2;D3YUY8	2;1	Agpat9	Agpat9	Glycerol-3-phosphate acyltransferase 3	0.0105172518556707	2.232	+
P97499;A0A2I3BR80	3;1	Tep1	Tep1	Telomerase protein component 1	0.0105740149348928	0.56	+
P15626;D3YX76;F6Y363	23;16;5	Gstm2	Gstm2	Glutathione S-transferase Mu 2	0.0105751111144269	0.594	+
E9PVM9;E9Q0T0;G5E8W7;F6SPQ1;O35448	2;2;2;2;2	Ppt2	Ppt2	Lysosomal thioesterase PPT2	0.0106379940275048	-0.633	+
B2RUP0;Q8C5L7;A0A1D5RLR3	2;2;1	Rbm34	Rbm34	RNA-binding protein 34	0.0106379940275048	0.806	+
F8WHK6;Q8R1K4	1;1	Phykpl	Phykpl	5-phosphohydroxy-L-lysine phospho-lyase	0.0106379940275048	0.851	+
A0A0R4J1J1	3				0.0106403576129428	-0.751	+
P43277	16	Hist1h1d	Hist1h1d	Histone H1.3	0.0106403576129428	0.569	+
A2AQD6;A2AQD5;Q922B9	10;10;10	Ssfa2	Ssfa2	Sperm-specific antigen 2 homolog	0.0106944029174184	0.448	+
Q4VA93;P20444;Q3TQ39;Q2NKI4;P63318	7;5;4;1;1	Prkca	Prkca	Protein kinase C;Protein kinase C alpha type	0.0106944029174184	0.515	+
O35945	27	Aldh1a7	Aldh1a7	Aldehyde dehydrogenase, cytosolic 1	0.0107133866759757	0.744	+
Q8BFR5;A0A0U1RPC4;A0A0U1RNQ6	24;5;5	Tufm	Tufm	Elongation factor Tu, mitochondrial	0.0107237625543473	-0.353	+
A0A0A6YXW6;A0A075B6A3;P01878	5;5;2	Igha	Igha		0.0107708822457924	1.134	+
B1AU74;Q9CWP6	12;12	Mospd2	Mospd2	Motile sperm domain-containing protein 2	0.0108052642572405	0.515	+
A2AKN8;E9PVW0;B8JI96;A2BIN0	22;20;17;11	Mup8;Mup14;Mup11	Mup8		0.0108052642572405	-2.228	+
P00329	20	Adh1	Adh1	Alcohol dehydrogenase 1	0.0108052642572405	0.541	+
A0A0A0MQ90;P97352	4;4	S100a13	S100a13	Protein S100-A13	0.0108052642572405	0.462	+
Q8R5I6;A2AE91	11;6	Gstm4	Gstm4		0.0108554650696456	0.998	+
Q6PF96;Q921G7	32;32	Etfdh	Etfdh	Electron transfer flavoprotein-ubiquinone oxidoreductase, mitochondrial	0.0108554650696456	0.302	+
Q91YK2	4	Rrp1b	Rrp1b	Ribosomal RNA processing protein 1 homolog B	0.0109359685697826	-0.453	+
Q9D2R0	19	Aacs	Aacs	Acetoacetyl-CoA synthetase	0.0109359685697826	0.829	+
Q8BVZ1	8	Plin5	Plin5	Perilipin-5	0.0109359685697826	0.522	+
P70404	7	Idh3g	Idh3g	Isocitrate dehydrogenase [NAD] subunit gamma 1, mitochondrial	0.0109784339562759	-0.451	+
A2CEK7	22	Mup14	Mup14		0.0109784339562759	-1.296	+
Q9QXD6;F6YS63;E9Q0T7	30;9;5	Fbp1	Fbp1	Fructose-1,6-bisphosphatase 1	0.0110743134680276	0.422	+
Q3U816;Q9Z2G9	11;11	Htatip2	Htatip2	Oxidoreductase HTATIP2	0.0110743134680276	0.659	+
Q99JZ7	5	Errfi1	Errfi1	ERBB receptor feedback inhibitor 1	0.0112486280982606	-0.903	+
F6YNH8;Q9Z2F6	1;1	Bcl3	Bcl3	B-cell lymphoma 3 protein homolog	0.0112486280982606	-1.007	+
B1AR74;B1AR76;F7CPM1;F6VJ09;B1B0B3	9;7;7;1;1	Bcas3	Bcas3		0.0112486280982606	-0.546	+
Q9DCD0	16	Pgd	Pgd	6-phosphogluconate dehydrogenase, decarboxylating	0.0112486280982606	0.473	+
Q9D727	5			Uncharacterized protein C6orf226 homolog	0.0113365748284962	0.377	+
A0A0G2JDW7;Q6ZWU9;A0A0G2JG29;A0A0G2JEX7	4;4;3;1	Rps27	Rps27	40S ribosomal protein S27	0.0113384878184904	-0.531	+
Q571B6	3	Whamm	Whamm	WASP homolog-associated protein with actin, membranes and microtubules	0.01149998105798	-0.503	+
Q8BGS2	6	Bola2	Bola2	BolA-like protein 2	0.01149998105798	-0.549	+
Q9DBM2	46	Ehhadh	Ehhadh	Peroxisomal bifunctional enzyme;Enoyl-CoA hydratase/3,2-trans-enoyl-CoA isomerase;3-hydroxyacyl-CoA dehydrogenase	0.01149998105798	0.979	+
Q2TPA8;B1AX78;B1AX77	23;17;7	Hsdl2	Hsdl2	Hydroxysteroid dehydrogenase-like protein 2	0.01149998105798	0.399	+
Q9D0F9;A2CEK3	31;28	Pgm1;Pgm2	Pgm1	Phosphoglucomutase-1	0.01149998105798	0.369	+
E9PXC0;A0A1Y7VJJ0;A0A1W2P809	20;3;2	Srp54c	Srp54c		0.0115498756584091	-0.684	+
E9Q2A6;Q3UDE9;Q9QVP9;F7CCX1	8;8;8;6	Ptk2b	Ptk2b	Protein-tyrosine kinase 2-beta	0.0115585370190276	0.466	+
Q9R099;F8WI46;D3YZH8	18;4;4	Tbl2	Tbl2	Transducin beta-like protein 2	0.0115585370190276	-0.295	+
Q91WU0;D3Z298	26;2	Ces1f	Ces1f	Carboxylic ester hydrolase	0.0116810127008587	0.635	+
P01837	4			Ig kappa chain C region	0.0116810127008587	1.928	+
A0A0B4J1G1;E9Q415;A0A0B4J1E6;P08101;P08508	4;4;4;4;1	Fcgr2b;Fcgr2	Fcgr2b	Low affinity immunoglobulin gamma Fc region receptor II	0.0117351075709907	1.024	+
Q91VY9;A0A2I3BPL6	7;2	Znf622	Znf622	Zinc finger protein 622	0.0117351075709907	-0.386	+
Q3UKN6;P81117	5;5	Nucb2	Nucb2	Nucleobindin-2;Nesfatin-1	0.0117351075709907	-1.22	+
P50431;G3UZ26;G3UYY1;G3UZZ9	27;26;20;8	Shmt1	Shmt1	Serine hydroxymethyltransferase, cytosolic;Serine hydroxymethyltransferase	0.0117435432192747	0.488	+
O88533;Q5SUV9	9;4	Ddc	Ddc	Aromatic-L-amino-acid decarboxylase	0.0118035154252999	-0.555	+
G3XA22;Q9CX11	1;1	Utp23	Utp23	rRNA-processing protein UTP23 homolog	0.0118035154252999	-0.328	+
Q9JMC3;D3Z1U5	4;1	Dnaja4	Dnaja4	DnaJ homolog subfamily A member 4	0.0118035154252999	-0.73	+
Q5SWU9;V9GWS0;V9GXY1;V9GWR9;V9GWS1	64;13;7;3;3	Acaca	Acaca	Acetyl-CoA carboxylase 1;Biotin carboxylase	0.0118035154252999	1.038	+
Q8BWR8	6	Rhpn2	Rhpn2	Rhophilin-2	0.0118035154252999	0.421	+
A0A075B5N2;A0A140T8P2;A0A0G2JEI6;P01634;A0A075B5N1;A0A0G2JDJ8;P01657;P01632	3;3;3;2;1;1;1;1	Igkv6-29	Igkv6-29	Ig kappa chain V-V region MOPC 21	0.0118582600320822	3.007	+
E9Q9M1;G3X9J6;Q3V1L4	4;4;4	Nt5c2	Nt5c2	Cytosolic purine 5-nucleotidase	0.011889256412371	0.573	+
Q8K010;E9Q484;A0A1B0GSQ4;E9PZB8	35;24;6;3	Oplah	Oplah	5-oxoprolinase	0.0120520463085477	0.484	+
Q9R1T4;A2A3W1	6;2	Sept6	Sept6	Septin-6	0.0121015486211239	0.851	+
E9Q9C6;E9Q0B5	3;3	Fcgbp	Fcgbp		0.0123116456607026	-1.878	+
Q3TML0;Q922R8	17;15	Pdia6	Pdia6	Protein disulfide-isomerase A6	0.0123116456607026	-0.456	+
Q8BX10;A0A0G2JG95	7;6	Pgam5	Pgam5	Serine/threonine-protein phosphatase PGAM5, mitochondrial	0.0123116456607026	0.61	+
A0A075B5T3;P01800;P01802;J3QK03;A0A0A6YWS9;P01798	4;2;2;1;1;1	Ighv6-6	Ighv6-6	Ig heavy chain V-III region T957;Ig heavy chain V-III region W3082	0.0123116456607026	0.888	+
A0A0N4SVE7;D3YXQ4;Q3V2R3	1;1;1	Chn2	Chn2		0.0123116456607026	0.475	+
Q9JJV2;D3YWS3	5;4	Pfn2	Pfn2	Profilin-2;Profilin	0.0123331218410385	-0.735	+
P16015	19	Ca3	Ca3	Carbonic anhydrase 3	0.0123331218410385	0.831	+
Q64433	11	Hspe1	Hspe1	10 kDa heat shock protein, mitochondrial	0.0123331218410385	-0.506	+
A2ABY3;Q922E4	18;18	Pcyt2	Pcyt2	Ethanolamine-phosphate cytidylyltransferase	0.0123331218410385	0.399	+
P47738;A0A0G2JEU1;A0A0G2JF60;A0A0G2JFQ0;D3YYF3	30;28;14;13;6	Aldh2	Aldh2	Aldehyde dehydrogenase, mitochondrial	0.0124958742870862	0.5	+
Q8BTE0	4	Sdhaf4	Sdhaf4	Succinate dehydrogenase assembly factor 4, mitochondrial	0.0124958742870862	-0.376	+
P63038;D3Z2F2;D3Z7J9	43;12;5	Hspd1	Hspd1	60 kDa heat shock protein, mitochondrial	0.0124958742870862	-0.447	+
Q8BGW5	1	Nabp1	Nabp1	SOSS complex subunit B2	0.0126110464205565	-0.51	+
Q99J99;A0A2R8VHT1;A0A2R8VHE5	11;7;4	Mpst	Mpst	3-mercaptopyruvate sulfurtransferase	0.0126220814307373	0.442	+
A0A1B0GQV5;P05367	2;1	Saa2	Saa2	Serum amyloid A-2 protein;Amyloid protein A	0.0126795076883926	-1.723	+
A0A0A6YWY5;Q8BGN2	1;1	D3Ertd751e	D3Ertd751e	UPF0462 protein C4orf33 homolog	0.0127727997273209	0.44	+
P16406;F7B9G4;F6YHW2	29;16;7	Enpep	Enpep	Glutamyl aminopeptidase	0.0128726872485684	0.88	+
Q921X9	20	Pdia5	Pdia5	Protein disulfide-isomerase A5	0.0128870207079106	-0.499	+
Q9ESW8;A0A1B0GSC4	2;1	Pgpep1	Pgpep1	Pyroglutamyl-peptidase 1	0.0129147462829797	0.377	+
Q6PR54;A0A2I3BQ21;A0A2I3BRD9	4;2;1	Rif1	Rif1	Telomere-associated protein RIF1	0.0131318996399977	0.621	+
P08113;F7C312	54;33	Hsp90b1	Hsp90b1	Endoplasmin	0.0133069461710035	-0.433	+
Q9WUA5	2	Epm2a	Epm2a	Laforin	0.013436371023638	0.857	+
G3X8Z9;Q80UQ2	1;1	Rassf6	Rassf6	Ras association domain-containing protein 6	0.0135894113874066	0.534	+
P57016	6	Lad1	Lad1	Ladinin-1	0.0136848579516176	-0.589	+
E9PUY1;O35680	2;2	Mrps12	Mrps12	28S ribosomal protein S12, mitochondrial	0.01375190540429	-0.337	+
B2RT14;P70691	10;7	Ugt1a5;Ugt1a2	Ugt1a5	UDP-glucuronosyltransferase 1-2	0.01375190540429	1.738	+
P58137;Q8BZR4;G3UXJ8	6;4;1	Acot8	Acot8	Acyl-coenzyme A thioesterase 8	0.0137537676906347	0.64	+
Q62392	5	Phlda1	Phlda1	Pleckstrin homology-like domain family A member 1	0.0137537676906347	-1.233	+
Q9R226;A0A2R8VJR4;A0A2R8VHM1	4;3;1	Khdrbs3	Khdrbs3	KH domain-containing, RNA-binding, signal transduction-associated protein 3	0.0141512042683286	0.437	+
Q99N84;G3UX79;G3UYQ9;G3UYX8	4;3;2;2	Mrps18b	Mrps18b	28S ribosomal protein S18b, mitochondrial	0.0144078515047829	-0.488	+
P17439;A0A0G2JDK2	12;9	Gba	Gba	Glucosylceramidase	0.0144651920271545	-0.4	+
Q9D142;A0A217FL49;A0A1Y7VLW5	5;4;1	Nudt14	Nudt14	Uridine diphosphate glucose pyrophosphatase	0.0148072233179124	0.425	+
Q91VF2	8	Hnmt	Hnmt	Histamine N-methyltransferase	0.0148072233179124	0.635	+
Q5SUA5	2	Myo1g	Myo1g	Unconventional myosin-Ig	0.0148195754744609	1.09	+
P58058;A2A9P0;A2A9N9;A2A9P2;A2A9N8	5;3;2;2;1	Nadk	Nadk	NAD kinase	0.0148195754744609	0.463	+
A0A286YDA2;A0A286YDT3;E9Q5C9;A0A286YDV7;A0A286YCD1;A0A286YDZ1	16;16;16;16;4;2	Nolc1	Nolc1		0.0151839453605202	-0.488	+
D3Z442;D3YZD8;Q8R0P4;D3YWY5;D3Z1Q3;D3YX09;Q8CF11;D3YY39	7;7;7;5;4;3;2;2	Aamdc	Aamdc	Mth938 domain-containing protein	0.0151839453605202	0.471	+
G3X8P9;O54754	26;26	Aox1	Aox1	Aldehyde oxidase 1	0.0157536249369509	0.708	+
Q9CPP0	1	Npm3	Npm3	Nucleoplasmin-3	0.0157536249369509	-0.312	+
Q9CPT5;D3Z7M5;D6RDE0	10;10;2	Nop16	Nop16	Nucleolar protein 16	0.0157536249369509	-0.485	+
K3W4L7;Q9DCG6;A0A1W2P7N2;A0A1W2P6P6;A0A1W2P6V3	18;18;8;2;2	Pbld1	Pbld1	Phenazine biosynthesis-like domain-containing protein 1	0.0157536249369509	0.483	+
Q3UPN1;P29533	4;4	Vcam1	Vcam1	Vascular cell adhesion protein 1	0.0157536249369509	0.706	+
F8VPX2	2	Fbxw9	Fbxw9		0.0157864286252759	0.645	+
O35459;F7B227	12;8	Ech1	Ech1	Delta(3,5)-Delta(2,4)-dienoyl-CoA isomerase, mitochondrial	0.0157864286252759	0.476	+
Q99NF7	16	Ppm1b	Ppm1b		0.0157864286252759	0.416	+
Q99JY0;D3YXU1	25;7	Hadhb	Hadhb	Trifunctional enzyme subunit beta, mitochondrial;3-ketoacyl-CoA thiolase	0.0157864286252759	0.3	+
Q8CC88	74	Vwa8	Vwa8	von Willebrand factor A domain-containing protein 8	0.0157864286252759	0.465	+
Q3UM18;F7AMG0	7;1	Lsg1	Lsg1	Large subunit GTPase 1 homolog	0.0158799276168331	-0.311	+
O35660;G5E8M7;D3YVP9;D3YVP8;A0A087WNU8	15;14;9;5;4	Gstm6	Gstm6	Glutathione S-transferase Mu 6	0.0161547597072826	0.507	+
Q9CWS1	3	Rnf135	Rnf135	E3 ubiquitin-protein ligase RNF135	0.0163932268196514	0.364	+
F8WHQ0;Q8K199	2;2	Cmc2	Cmc2	COX assembly mitochondrial protein 2 homolog	0.0165083559011463	-0.427	+
Q8R1G6;A0A087WPL1;F7C957;E9Q996	2;1;1;1	Pdlim2	Pdlim2	PDZ and LIM domain protein 2	0.0165461795738514	0.496	+
P14211	24	Calr	Calr	Calreticulin	0.0166334545665508	-0.538	+
Q8CHU3;Q5NCM6;Q5NCM5;J3QNT7;F7CD65;F7CUV7	4;3;3;3;1;1	Epn2	Epn2	Epsin-2	0.0167707429547995	0.376	+
P54071;D6RIL6;A0A0U1RP68;A0A0U1RPR1	25;11;8;3	Idh2	Idh2	Isocitrate dehydrogenase [NADP], mitochondrial	0.0167995005598624	0.318	+
E9PYK3	12	Parp4	Parp4		0.0167995005598624	0.516	+
Q8BJU9	1	Mtrf1l	Mtrf1l	Peptide chain release factor 1-like, mitochondrial	0.0168000155723626	-0.39	+
Q3UW64;Q91WG8;G3UX23;G3UYD5;G3UZ98;F6SHH4;G3UWV5;F6WD11;F7BWW0;G3UX49	18;18;14;12;6;4;4;4;3;2	Gne	Gne	Bifunctional UDP-N-acetylglucosamine 2-epimerase/N-acetylmannosamine kinase;UDP-N-acetylglucosamine 2-epimerase (hydrolyzing);N-acetylmannosamine kinase	0.0169065470061443	-0.467	+
P81122	6	Irs2	Irs2	Insulin receptor substrate 2	0.0169207035715806	-0.767	+
Q765H6	2	Mgat5b	Mgat5b	Alpha-1,6-mannosylglycoprotein 6-beta-N-acetylglucosaminyltransferase B	0.0169207035715806	0.67	+
D3YV77;Q3UEB4;Q9R008;A0A0G2JEG0;A0A0G2JFX8;A0A0G2JDI0	7;7;7;6;6;2	Mvk	Mvk	Mevalonate kinase	0.0169207035715806	-0.531	+
Q64471;D3Z3X5;D3Z5W7	15;9;3	Gstt1	Gstt1	Glutathione S-transferase theta-1	0.0169207035715806	0.623	+
Q3V1V3	6	Esf1	Esf1	ESF1 homolog	0.0169207035715806	-0.353	+
G5E843;O89026;A0A2I3BQB9;E9PYK2;E9Q6A0;Q19AB2;A0A2I3BR72;Q7TPD3	6;6;1;1;1;1;1;1	Robo1	Robo1	Roundabout homolog 1	0.0169207035715806	0.952	+
G3UYJ7	14	Gm20441	Gm20441		0.0169207035715806	0.312	+
P31786;M0QWU8;D3Z563	9;5;4	Dbi	Dbi	Acyl-CoA-binding protein	0.0169736564151401	0.565	+
A0A2R8VH82;Q3U1N2	2;2	Srebf2	Srebf2	Sterol regulatory element-binding protein 2;Processed sterol regulatory element-binding protein 2	0.0169985588950716	-0.554	+
B5X0G2;A2CEK6;L7N222	21;19;17	Mup17;Mup13	Mup17	Major urinary protein 17	0.0169985588950716	-2.582	+
Q9Z2Z6	14	Slc25a20	Slc25a20	Mitochondrial carnitine/acylcarnitine carrier protein	0.0169985588950716	0.515	+
Q8VCC2	18	Ces1	Ces1	Liver carboxylesterase 1	0.0169985588950716	0.811	+
Q9CQR4	4	Acot13	Acot13	Acyl-coenzyme A thioesterase 13;Acyl-coenzyme A thioesterase 13, N-terminally processed	0.0169985588950716	0.468	+
P68134	22	Acta1	Acta1	Actin, alpha skeletal muscle	0.0169985588950716	-4.839	+
Q9D5V6	13	Syap1	Syap1	Synapse-associated protein 1	0.0171404692133705	0.425	+
Q9QUJ7	10	Acsl4	Acsl4	Long-chain-fatty-acid--CoA ligase 4	0.0171404692133705	-0.635	+
G3XA48;H3BLP1;H3BLF8;H3BKD7	9;2;2;2	Idi1	Idi1		0.0171404692133705	-0.777	+
P35550;A0A140LIR6	10;5	Fbl	Fbl	rRNA 2-O-methyltransferase fibrillarin	0.0171404692133705	-0.493	+
Q6ZWQ7	4	Spcs3	Spcs3		0.0171404692133705	-0.431	+
Q9JLZ6	1	Hic2	Hic2	Hypermethylated in cancer 2 protein	0.0171404692133705	-0.649	+
P06330;P01757;P01756	4;3;3			Ig heavy chain V region AC38 205.12;Ig heavy chain V region J558;Ig heavy chain V region MOPC 104E	0.017150647273498	2.39	+
Q9D8N0	21	Eef1g	Eef1g	Elongation factor 1-gamma	0.017150647273498	-0.311	+
Q9JMC8;A2ALK6	6;4	Epb41l4b;Epb4.1l4b	Epb41l4b	Band 4.1-like protein 4B	0.0171597701409475	-0.427	+
Q6P5E6	2	Gga2	Gga2	ADP-ribosylation factor-binding protein GGA2	0.0171597701409475	0.597	+
Q9QZN4;Z4YN00	3;1	Fbxo6	Fbxo6	F-box only protein 6	0.0172354429041727	0.555	+
Q8K0L9;Q52KG4	6;1	Zbtb20	Zbtb20	Zinc finger and BTB domain-containing protein 20	0.0172586634983592	-0.327	+
A0A075B697;P01820;P01819	1;1;1	Ighv2-9-1	Ighv2-9-1	Ig heavy chain V region PJ14;Ig heavy chain V region MOPC 141	0.017275036608616	1.854	+
Q9D0R9	2	Wdr89	Wdr89	WD repeat-containing protein 89	0.017275036608616	-0.557	+
Q8BW24;F6Z595;Q3LR78;D3Z1Y7	2;2;2;1	Zbtb38	Zbtb38		0.017275036608616	0.469	+
A0A0R4J0I9;Q91ZX7;Q3U5J2;F6UAC8;A0A0N4SUL9;H3BJH0;D3Z5M3;H3BL52;A0A0R4J0A9;O88572;Q91VN0	65;65;8;1;1;1;1;1;1;1;1	Lrp1	Lrp1	Prolow-density lipoprotein receptor-related protein 1;Low-density lipoprotein receptor-related protein 1 85 kDa subunit;Low-density lipoprotein receptor-related protein 1 515 kDa subunit;Low-density lipoprotein receptor-related protein 1 intracellular domain	0.0173162335371244	-0.381	+
P70296;D3Z1V4;D6RHS6;E9QLE5;Q8VIN1	14;13;8;1;1	Pebp1	Pebp1	Phosphatidylethanolamine-binding protein 1;Hippocampal cholinergic neurostimulating peptide	0.0173186175698201	0.49	+
Q9DCE9	11	Igtp	Igtp		0.0173186175698201	0.507	+
Q9DBL1;E9Q5L3;A0A140LHL4	15;14;2	Acadsb	Acadsb	Short/branched chain specific acyl-CoA dehydrogenase, mitochondrial	0.0173186175698201	-0.467	+
Q99N42	19	Tymp	Tymp	Thymidine phosphorylase	0.0173186175698201	1.474	+
Q9JKX4	6	Aatf	Aatf	Protein AATF	0.0173186175698201	-0.461	+
Q8C767	3	Ppp1r3b	Ppp1r3b	Protein phosphatase 1 regulatory subunit 3B	0.017330824413716	0.406	+
Q99JB2;A2AG39;F6WI02;A2AG41	16;12;12;6	Stoml2	Stoml2	Stomatin-like protein 2, mitochondrial	0.017477682852394	-0.316	+
J3QPR1;P54254	6;6	Atxn1	Atxn1	Ataxin-1	0.0175235213092073	-0.525	+
Q91VA0;D3Z106;D3YV36;A0A140LHG2;F6V4U2	20;18;3;1;1	Acsm1	Acsm1	Acyl-coenzyme A synthetase ACSM1, mitochondrial	0.0175235213092073	-0.439	+
Q91V77;P56565;D3YUT6	3;2;1	S100a1	S100a1	Protein S100;Protein S100-A1	0.0175235213092073	0.654	+
Q8BH59;V9GXX9	16;2	Slc25a12	Slc25a12	Calcium-binding mitochondrial carrier protein Aralar1	0.0176305435329851	-0.446	+
Q8VBX0	2	Asb13	Asb13	Ankyrin repeat and SOCS box protein 13	0.0176305435329851	0.599	+
P60824;K4DI65;D3YU80	4;3;2	Cirbp	Cirbp	Cold-inducible RNA-binding protein	0.0176305435329851	0.343	+
P53395;A0A0G2JGU0	22;2	Dbt	Dbt	Lipoamide acyltransferase component of branched-chain alpha-keto acid dehydrogenase complex, mitochondrial	0.017689861212176	-0.581	+
D3Z2X2	2	Dnhd1	Dnhd1		0.0177162064342785	0.442	+
P56654;Q5GLZ0	18;2	Cyp2c37	Cyp2c37	Cytochrome P450 2C37	0.0180535623687267	0.908	+
Q8BK03;A2AWJ1	4;1	Fam73b	Fam73b	Protein FAM73B	0.0182326403329679	0.673	+
E9PZ91;O89106;E9PVU9;F6SV10;E9Q3M6	10;10;6;5;2	Fhit	Fhit	Bis(5-adenosyl)-triphosphatase	0.0182345551326399	-0.467	+
P48036;A0A0G2JGQ0	26;7	Anxa5	Anxa5	Annexin A5	0.0182345551326399	0.588	+
F6QKD2;A0A0N4SVT1;Q9CWX9;A0A0N4SV55;A0A0N4SWC5	3;3;3;1;1	Ddx47	Ddx47	Probable ATP-dependent RNA helicase DDX47	0.0186261217606475	-0.316	+
P52825;A2A8E8;A2A8E7;A2A8E9	27;13;8;5	Cpt2	Cpt2	Carnitine O-palmitoyltransferase 2, mitochondrial	0.0186592084080834	0.444	+
P13439	12	Umps	Umps	Uridine 5-monophosphate synthase;Orotate phosphoribosyltransferase;Orotidine 5-phosphate decarboxylase	0.0187382854492314	0.381	+
Q6XLQ8	15	Calu	Calu		0.0189339727615555	-0.595	+
B0QZV7;Q99MK9	1;1	Rassf1	Rassf1	Ras association domain-containing protein 1	0.0190041266694496	1.036	+
O08970;A0A0G2JDW8;A0A0G2JG92	3;3;1	Tuft1	Tuft1	Tuftelin	0.0190041266694496	-0.686	+
Q3TPE9	2	Ankmy2	Ankmy2	Ankyrin repeat and MYND domain-containing protein 2	0.019124320522732	0.484	+
G3X926;Q9JJ80;S4R2H5;S4R1Y5;S4R2R2	5;5;3;3;1	Rpf2	Rpf2	Ribosome production factor 2 homolog	0.019124320522732	-0.326	+
O08755	4	Onecut1	Onecut1	Hepatocyte nuclear factor 6	0.0191454152681809	-0.679	+
Q3UZZ6	10	Sult1d1	Sult1d1	Sulfotransferase 1 family member D1	0.0192262277517138	-0.409	+
E9QN31;Q922K7;A0A0N4SW16	10;9;1	Nop2	Nop2	Probable 28S rRNA (cytosine-C(5))-methyltransferase	0.0192428673439321	-0.287	+
Q6P9N1	4	Fam126a	Fam126a	Hyccin	0.0192428673439321	0.64	+
P17156	21	Hspa2	Hspa2	Heat shock-related 70 kDa protein 2	0.0193183519604917	0.586	+
Q7TNE1	7	Sugct	Sugct	Succinate--hydroxymethylglutarate CoA-transferase	0.0193183519604917	0.508	+
G3UZ63;G3X961;Q921I2;G3UZG5;G3UZF2	7;7;7;5;2	Klhdc4	Klhdc4	Kelch domain-containing protein 4	0.0193183519604917	-0.432	+
A2A4E2	1	C86695	C86695		0.0193183519604917	-0.408	+
O35130	2	Emg1	Emg1	Ribosomal RNA small subunit methyltransferase NEP1	0.0193183519604917	0.635	+
Q8VE99	2	Ccdc115	Ccdc115	Coiled-coil domain-containing protein 115	0.0193376762910833	-0.344	+
D3Z197;D3Z357;Q6P2L6;A0A1B0GSG3	6;6;6;4	Whsc1l1	Whsc1l1	Histone-lysine N-methyltransferase;Histone-lysine N-methyltransferase NSD3	0.0194710317031447	-0.388	+
Q64324	7	Stxbp2	Stxbp2	Syntaxin-binding protein 2	0.0198212401126198	0.381	+
Q91X83;A0A286YCQ9;A0A0U1RQB0	21;7;1	Mat1a	Mat1a	S-adenosylmethionine synthase isoform type-1	0.0198344888350545	0.562	+
P11881;A0A0N4SWH7;A0A0N4SWI0	12;3;2	Itpr1	Itpr1	Inositol 1,4,5-trisphosphate receptor type 1	0.0201726446908693	0.61	+
P12382;A0A1W2P6Q4	16;1	Pfkl	Pfkl	ATP-dependent 6-phosphofructokinase, liver type	0.0203319453838866	0.333	+
A0A140T8V5;P17918	6;6	Pcna	Pcna	Proliferating cell nuclear antigen	0.0209195884148228	0.32	+
Q8BG73;A0A087WS96;A0A087WQU5	6;5;3	Sh3bgrl2	Sh3bgrl2	SH3 domain-binding glutamic acid-rich-like protein 2;SH3 domain-binding glutamic acid-rich-like protein	0.0209321028724891	0.585	+
Q3TFK5;A0A0A6YWB3	2;1	Gpatch4	Gpatch4	G patch domain-containing protein 4	0.0209364711362927	-0.498	+
E9QNL5;D3Z3G5;D3Z2P8	13;12;4	Sult1a1	Sult1a1	Sulfotransferase	0.0209364711362927	0.53	+
A0A0R4J0U8;A2RSY6	5;5	Trmt1l	Trmt1l	TRMT1-like protein	0.0209364711362927	-0.271	+
A0A0A6YWT4	5	Rabgap1l	Rabgap1l		0.0209364711362927	0.469	+
Q9DBW0;A0A1C7CYU8	15;6	Cyp4v2	Cyp4v2	Cytochrome P450 4V2	0.0210353143393887	-0.733	+
Q9EQF5;F6ZLZ4	24;6	Dpys	Dpys	Dihydropyrimidinase	0.0210353143393887	0.41	+
A0A2R8VKL5;E9Q066;G3X9Q6;Q8BWW4;A0A2R8W6Y5	14;14;14;14;13	Larp4	Larp4	La-related protein 4	0.0210353143393887	-0.361	+
Q3ULJ0;D3Z0L6;Q6NXY9	12;4;1	Gpd1l	Gpd1l	Glycerol-3-phosphate dehydrogenase 1-like protein	0.0210901137881047	0.284	+
Q80ZP8;Q3TMX5;Q9CXI5;F6USD5;F6T4L3;F7C1S6	10;10;7;4;4;3	Manf	Manf	Mesencephalic astrocyte-derived neurotrophic factor	0.0210901137881047	-0.536	+
F6QCP8;P09470	2;2	Ace	Ace	Angiotensin-converting enzyme;Angiotensin-converting enzyme, soluble form	0.021272963677705	-0.772	+
O55234;Q8BTY5	6;5	Psmb5	Psmb5	Proteasome subunit beta type-5	0.021326079448381	0.343	+
Q61024;D3Z0C2;D3YYR0;D3Z028	10;3;2;1	Asns	Asns	Asparagine synthetase [glutamine-hydrolyzing]	0.021326079448381	-1.766	+
Q8K411	23	Pitrm1	Pitrm1	Presequence protease, mitochondrial	0.0214987913785391	0.299	+
D3YZ99;Q64311	1;1	Ntan1	Ntan1	Protein N-terminal asparagine amidohydrolase	0.0216260375234494	0.463	+
P51612;A0A0U1RP06	3;2	Xpc	Xpc	DNA repair protein complementing XP-C cells homolog	0.0216738854002285	0.359	+
Q8BM88	2	Ctso	Ctso	Cathepsin O	0.0217361753942978	0.481	+
E9Q4Z2;D3Z0B3	43;5	Acacb	Acacb	Acetyl-CoA carboxylase 2;Biotin carboxylase	0.0217739214935333	0.899	+
Q9CYK1	3	Wars2	Wars2	Tryptophan--tRNA ligase, mitochondrial	0.0217787232097057	0.545	+
Q8R2Y0	5	Abhd6	Abhd6	Monoacylglycerol lipase ABHD6	0.0217790284917911	0.606	+
Q3V156;Q91XL9;D3Z7I9;D3YZ66	7;7;3;2	Osbpl1a	Osbpl1a	Oxysterol-binding protein;Oxysterol-binding protein-related protein 1	0.0218385190950974	0.268	+
Q03311	9	Bche	Bche	Cholinesterase	0.0218385190950974	0.577	+
A0A0G2JFA5;A6PWK7;A6PWK9;A0A0G2JF42;A6PWK8	5;3;2;2;2	Atrx	Atrx		0.0218385190950974	-0.327	+
Q8K4F5;D3YYK0;A0A0J9YU40	7;6;1	Abhd11	Abhd11	Alpha/beta hydrolase domain-containing protein 11	0.0220104178002613	-0.317	+
Q61635;A0A1L1SQM2;A6PWD6;Q5NCB2;Q5SVP2;Q5SVP0;Q5NCB3	8;3;1;1;1;1;1	Ifi47	Ifi47		0.0221183675548801	-0.599	+
Q3UJU9;A3KGH5;A3KGH6;A3KGH7	14;1;1;1	Rmdn3	Rmdn3	Regulator of microtubule dynamics protein 3	0.0221183675548801	0.398	+
Q8BWP5;A2AIT6;A8Y5N9;A8Y5P0	11;8;5;1	Ttpa	Ttpa	Alpha-tocopherol transfer protein	0.0221183675548801	0.343	+
Q8CEC4;O35739	1;1	Klf9	Klf9	Krueppel-like factor 9	0.0221183675548801	-0.764	+
O55142	6	Rpl35a	Rpl35a	60S ribosomal protein L35a	0.0221183675548801	-0.387	+
Q3TUE1;A0A0G2JGW9;A0A0G2JFY5;Q3UUU2;Q91WJ8;A0A0G2JG00;A0A0G2JFK2;A0A0G2JE55;A0A0G2JG96;A0A0G2JGT1;A0A0G2JGV9	23;23;22;22;22;20;10;3;3;2;1	Fubp1	Fubp1	Far upstream element-binding protein 1	0.0221529678622463	-0.353	+
Q9WV91	2	Ptgfrn	Ptgfrn	Prostaglandin F2 receptor negative regulator	0.0226370423213357	-0.621	+
P11152	4	Lpl	Lpl	Lipoprotein lipase	0.0228404614690209	-0.542	+
Q6P9R1	6	Ddx51	Ddx51	ATP-dependent RNA helicase DDX51	0.0228404614690209	-0.301	+
Q91XC0	1	Ajuba	Ajuba	LIM domain-containing protein ajuba	0.0231412354607114	-0.881	+
Q62465	12	Vat1	Vat1	Synaptic vesicle membrane protein VAT-1 homolog	0.0231412354607114	0.31	+
A2A5Y6;A0A0A0MQC7;P10637	7;7;7	Mapt	Mapt	Microtubule-associated protein;Microtubule-associated protein tau	0.0233791421217307	0.978	+
Q9D8L3;Q62186	5;5	Ssr4	Ssr4	Translocon-associated protein subunit delta	0.0233791421217307	-0.576	+
F8WGX5;Q6PNC0	4;4	Dmxl1	Dmxl1	DmX-like protein 1	0.0234196403144886	-0.444	+
P55264;A0A286YCD7;A0A286YCN3	17;14;10	Adk	Adk	Adenosine kinase	0.0235221597836604	0.315	+
Q9Z0H1	4	Wdr46	Wdr46	WD repeat-containing protein 46	0.0237213030310017	-0.326	+
Q9CYZ6;D3YZ60	9;7	2810428I15Rik	2810428I15Rik	Uncharacterized protein C19orf60 homolog	0.0237213030310017	0.47	+
Q8BMJ3	6	Eif1ax	Eif1ax	Eukaryotic translation initiation factor 1A, X-chromosomal	0.0237213030310017	-0.489	+
Q91YJ5;Q5M6W7;F6RR02;Q5M6W8;Q5M6W9	11;8;6;3;1	Mtif2	Mtif2	Translation initiation factor IF-2, mitochondrial	0.0242211931909116	-0.312	+
Q922H1	1	Prmt3	Prmt3	Protein arginine N-methyltransferase 3	0.0244655607513496	-0.386	+
Q8BIW1	7	Prune	Prune	Protein prune homolog	0.0244792558266768	0.386	+
A0A1B0GSU0;Q571I9;D3Z0B9;A0A1B0GSN3	15;15;14;4	Aldh16a1	Aldh16a1	Aldehyde dehydrogenase family 16 member A1	0.0245752593478109	0.452	+
Q9Z2V4	25	Pck1	Pck1	Phosphoenolpyruvate carboxykinase, cytosolic [GTP]	0.0245913568177936	-0.75	+
G5E8R3;E9QPD7;Q05920;A0A286YCC5	53;53;53;6	Pcx;Pc	Pcx	Pyruvate carboxylase;Pyruvate carboxylase, mitochondrial	0.0252263628926895	0.42	+
Q3UUI3	4	Them4	Them4	Acyl-coenzyme A thioesterase THEM4	0.0252263628926895	-0.428	+
P28650;J3QN31	14;13	Adssl1	Adssl1	Adenylosuccinate synthetase isozyme 1	0.0252460073798587	0.411	+
Q8VCL2	3	Sco2	Sco2	Protein SCO2 homolog, mitochondrial	0.0252460073798587	-0.447	+
Q68FG2	76	Sptbn2	Sptbn2		0.0253034917565222	-0.372	+
Q61161;D6RCZ7;D6RG51;D3YUH9;F6RPB0	4;2;2;2;1	Map4k2	Map4k2	Mitogen-activated protein kinase kinase kinase kinase 2	0.0257810826080142	0.28	+
P35917	3	Flt4	Flt4	Vascular endothelial growth factor receptor 3	0.0258376152453445	0.602	+
Q9CPX7	4	Mrps16	Mrps16	28S ribosomal protein S16, mitochondrial	0.0259240213141327	-0.338	+
Q8C4N0;Q9JJK5	4;4	Herpud1	Herpud1	Homocysteine-responsive endoplasmic reticulum-resident ubiquitin-like domain member 1 protein	0.0259240213141327	-0.51	+
Q8CFX3	10	Pcdh1	Pcdh1		0.0259240213141327	-0.567	+
Q6NS46	7	Pdcd11	Pdcd11	Protein RRP5 homolog	0.0259240213141327	-0.337	+
A2A998;Q8K182;A2A997	10;10;9	C8a	C8a	Complement component C8 alpha chain	0.0259240213141327	-0.531	+
F2Z4A3;A0A087WRT4;A0A1L1SQU7;E9QK16;Q8BNA6	9;9;9;1;1	Fat1	Fat1		0.0260033224712629	-0.385	+
Q6PGF5	6	Bms1	Bms1		0.0260115870124036	-0.294	+
D3YTQ9;P62843	4;3	Rps15	Rps15	40S ribosomal protein S15	0.0260578066032586	-0.438	+
A0A286YDM0;Q9JJX7	1;1	Tdp2	Tdp2	Tyrosyl-DNA phosphodiesterase 2	0.0260602000176555	0.497	+
Q8BMS1	41	Hadha	Hadha	Trifunctional enzyme subunit alpha, mitochondrial;Long-chain enoyl-CoA hydratase;Long chain 3-hydroxyacyl-CoA dehydrogenase	0.0260602000176555	0.284	+
H3BKD1	4	Dusp3	Dusp3		0.0260602000176555	0.307	+
Q03734	8	Serpina3m	Serpina3m	Serine protease inhibitor A3M	0.0260834928020985	0.858	+
P38585	1	Ttl	Ttl	Tubulin--tyrosine ligase	0.0260834928020985	0.377	+
Q9R112;F6ZKZ3;H3BLH2	18;11;8	Sqrdl	Sqrdl	Sulfide:quinone oxidoreductase, mitochondrial	0.0260834928020985	-0.341	+
Q91ZJ5	26	Ugp2	Ugp2	UTP--glucose-1-phosphate uridylyltransferase	0.0260834928020985	0.426	+
Q9CQB2	4	Fam195a	Fam195a	Protein FAM195A	0.0260934411144336	0.311	+
Q6DFW4;A0A0A0MQ76;A0A087WQ46;A0A087WNW0;A0A087WSU5;A0A087WP00;A0A087WSL8	8;7;4;2;2;2;1	Nop58	Nop58	Nucleolar protein 58	0.0260934411144336	-0.421	+
P48774;E9PVM7;E9Q024;E9PV63;E9Q5L9	7;6;4;3;2	Gstm5	Gstm5	Glutathione S-transferase Mu 5	0.0260934411144336	0.363	+
A0A1Y7VIR0	1				0.0260934411144336	0.51	+
Q9D6S7	7	Mrrf	Mrrf	Ribosome-recycling factor, mitochondrial	0.0260934411144336	-0.307	+
Q9QY23;E0CYP0	2;1	Pkp3	Pkp3	Plakophilin-3	0.0260934411144336	0.95	+
Q9D903;A2ACZ1	5;4	Ebna1bp2	Ebna1bp2	Probable rRNA-processing protein EBP2	0.0262522583586159	-0.314	+
Q9CXI0;F6X4L9	7;5	Coq5	Coq5	2-methoxy-6-polyprenyl-1,4-benzoquinol methylase, mitochondrial	0.0262522583586159	-0.409	+
Q8R1R3;F7BBA2;Q8BXP7	2;2;1	Stard7	Stard7	StAR-related lipid transfer protein 7, mitochondrial	0.0262522583586159	-0.274	+
Q9JIK5	28	Ddx21	Ddx21	Nucleolar RNA helicase 2	0.0262522583586159	-0.332	+
Q9Z2I9	24	Sucla2	Sucla2	Succinyl-CoA ligase [ADP-forming] subunit beta, mitochondrial	0.0263157868221319	-0.285	+
Q3TE40;Q62193	1;1	Rpa2	Rpa2	Replication protein A 32 kDa subunit	0.0263157868221319	0.527	+
A0A075B5V0	4	Ighv1-26	Ighv1-26		0.0263157868221319	2.086	+
Q91ZS8	4	Adarb1	Adarb1	Double-stranded RNA-specific editase 1	0.0264346849589449	-0.37	+
Q8CC86;A0A2R8VHP2	15;5	Naprt	Naprt	Nicotinate phosphoribosyltransferase	0.0265194133131842	0.288	+
P48410;A2ALN0	5;4	Abcd1	Abcd1	ATP-binding cassette sub-family D member 1	0.0265196163985719	1.068	+
Q9JLJ2	22	Aldh9a1	Aldh9a1	4-trimethylaminobutyraldehyde dehydrogenase	0.0265196163985719	0.445	+
A0A0R4J131;Q8CIF4	6;6	Btd	Btd	Biotinidase	0.0266445437682516	-0.303	+
P08030;A0A1D5RLR6	4;1	Aprt	Aprt	Adenine phosphoribosyltransferase	0.0266445437682516	-0.478	+
Q923K4;E9PWV7;D6RDC6	4;4;1	Gtpbp3	Gtpbp3	tRNA modification GTPase GTPBP3, mitochondrial	0.0266445437682516	-0.491	+
Q9DBA6	6	Tysnd1	Tysnd1	Peroxisomal leader peptide-processing protease;Peroxisomal leader peptide-processing protease, 10 kDa form;Peroxisomal leader peptide-processing protease, 49 kDa form	0.0266445437682516	0.313	+
Q80UU9	6	Pgrmc2	Pgrmc2	Membrane-associated progesterone receptor component 2	0.0269917236947774	0.895	+
F8WJK8;Q99L47;E9Q1X9;E9Q1V0	11;11;3;3	St13	St13	Hsc70-interacting protein	0.0271648201200535	-0.444	+
Q8K0T0	2	Rtn1	Rtn1	Reticulon-1	0.027565273672275	0.386	+
G5E8T9;Q99KB8;E9PYA3;A0A0R4J052;E9Q2H8;D3YWI0;D3YV58;D3YUX8	10;10;9;8;6;4;2;2	Hagh	Hagh	Hydroxyacylglutathione hydrolase, mitochondrial	0.0276266664423808	-0.315	+
Q6ZQ82;E9QAQ3;D3Z1X5	2;2;1	Arhgap26	Arhgap26	Rho GTPase-activating protein 26	0.0276266664423808	0.405	+
Q8BWR4	3	Usp40	Usp40	Ubiquitin carboxyl-terminal hydrolase 40	0.0276742708473181	0.319	+
Q8R3F9	2	Tut1	Tut1	Speckle targeted PIP5K1A-regulated poly(A) polymerase	0.0278650368279031	-0.381	+
Q9DBG7;F6VF36;A0A1L1SSI7	22;7;4	Srpr	Srpr	Signal recognition particle receptor subunit alpha	0.0280504673799625	-0.382	+
Q9DB96	2	Ngdn	Ngdn	Neuroguidin	0.0280504673799625	-0.309	+
Q8BM72;D3Z0Y0	9;1	Hspa13	Hspa13	Heat shock 70 kDa protein 13	0.0281831022069576	-0.339	+
Q91Y97	27	Aldob	Aldob	Fructose-bisphosphate aldolase B	0.0282074877771806	0.6	+
A0A087WP63;A0A087WNX7;A0A087WNL7;A0A087WQ44;A0A0U1RQA7	4;4;4;4;1	Srcap	Srcap		0.0282249301680477	0.38	+
A0A1W2P7U1;Q8CFI2;A0A1W2P7U9;A0A087WP01;A0A140T8I4;A0A1W2P892;A0A1W2P7T2;A0A1W2P8B1	4;4;2;2;2;1;1;1	Cdc34;Cdc34-ps	Cdc34	Ubiquitin-conjugating enzyme E2 R1	0.0283295526170326	0.373	+
O08795	14	Prkcsh	Prkcsh	Glucosidase 2 subunit beta	0.0283295526170326	-0.265	+
Q923F1;Q61189	5;5	Clns1a	Clns1a	Methylosome subunit pICln	0.0283683985929101	-0.355	+
E9Q2W8;Q9D920	2;2	Loh12cr1	Loh12cr1	Loss of heterozygosity 12 chromosomal region 1 protein homolog	0.0283683985929101	-0.416	+
Q8C729;E0CZ67;A0A087WSI2	4;2;2	Fam126b	Fam126b	Protein FAM126B	0.0283683985929101	-0.333	+
Q8BJ56;E9PZA4;E9Q323	2;2;1	Pnpla2	Pnpla2	Patatin-like phospholipase domain-containing protein 2	0.0283683985929101	1.072	+
Q9CZJ1	4	Utp11l	Utp11l	Probable U3 small nucleolar RNA-associated protein 11	0.0283683985929101	-0.369	+
A0A0N4SUJ3	5				0.0283683985929101	0.336	+
Q99JR5;H3BJ97;H3BKM8	5;5;1	Tinagl1	Tinagl1	Tubulointerstitial nephritis antigen-like	0.0284258603535228	0.556	+
Q9DBE9	8	Ftsj3	Ftsj3	pre-rRNA processing protein FTSJ3	0.0284258603535228	-0.301	+
Q8BP01	2	Vmac	Vmac	Vimentin-type intermediate filament-associated coiled-coil protein	0.0284258603535228	0.487	+
Q91YU8;A0A1L1SRW3	7;2	Ppan	Ppan	Suppressor of SWI4 1 homolog	0.0284317195334707	-0.369	+
Q80XK6	5	Atg2b	Atg2b	Autophagy-related protein 2 homolog B	0.0284317195334707	-0.287	+
Q8BH86;E9QMK9;F7CUW7	20;20;4	9030617O03Rik	9030617O03Rik	UPF0317 protein C14orf159 homolog, mitochondrial	0.0284386608609299	0.408	+
Q8K297	8	Colgalt1	Colgalt1	Procollagen galactosyltransferase 1	0.0289768852749326	0.358	+
Q6ZWN5;F7CJS8;D3YWH9;Q9CXW7;D3Z673;D3YUV6	16;10;10;10;2;1	Rps9	Rps9	40S ribosomal protein S9	0.029155511669077	-0.333	+
G5E8G6;P21271;G3X9Y9	11;11;10	Myo5b	Myo5b	Unconventional myosin-Vb	0.0292664722072887	0.387	+
P16331;A0A1W2P6U4;A0A1W2P7X8;A0A1W2P781	24;9;6;2	Pah	Pah	Phenylalanine-4-hydroxylase	0.0296468911392675	-0.671	+
Q9D7H3;D3Z263;D6RD00	3;2;1	RtcA;Rtca	RtcA	RNA 3-terminal phosphate cyclase	0.0297234988782492	0.331	+
Q8CIV8;E0CZ81;E0CXJ6	7;6;2	Tbce	Tbce	Tubulin-specific chaperone E	0.0299401917233498	0.361	+
Q9WUP7;A0A087WP81;A0A087WRL3	12;9;8	Uchl5	Uchl5	Ubiquitin carboxyl-terminal hydrolase isozyme L5	0.0300216764580398	0.26	+
Q8BFS6;D3Z7F7	6;3	Cpped1	Cpped1	Serine/threonine-protein phosphatase CPPED1	0.030135706042275	0.341	+
Q640M1	10	Utp14a	Utp14a	U3 small nucleolar RNA-associated protein 14 homolog A	0.030135706042275	-0.266	+
A0A0R4J187;P23475;A0A2R8VHZ9;E9PZD4;E9Q163;E9Q4A4	17;17;5;3;2;1	Xrcc6	Xrcc6	X-ray repair cross-complementing protein 6	0.030135706042275	0.283	+
Q8K4L0	7	Ddx54	Ddx54	ATP-dependent RNA helicase DDX54	0.030135706042275	-0.391	+
E9QN99;A0A087WPF8;A0A087WSR2;A0A087WRJ2;Q8VCR7;A0A087WP24	12;11;11;10;10;8	Abhd14b	Abhd14b	Alpha/beta hydrolase domain-containing protein 14B	0.030135706042275	0.318	+
Q9CZX5	1	Pinx1	Pinx1	PIN2/TERF1-interacting telomerase inhibitor 1	0.0307153486071578	-0.436	+
D3Z316;Q9CQF4	4;4	1700021F05Rik	1700021F05Rik	Uncharacterized protein C6orf203 homolog	0.0307153486071578	-0.276	+
Q8BSE0;A0A286YDW5;A0A286YD39;A0A286YCZ2;A0A286YCV4;A0A286YCD4	10;5;4;4;1;1	Rmdn2	Rmdn2	Regulator of microtubule dynamics protein 2	0.0311640108533635	0.379	+
A0A140LIS7;A0A140LIT5;P0DJE0	3;3;3	Pet100	Pet100	Protein PET100 homolog, mitochondrial	0.0313545575633637	-0.771	+
Q9JI78;A0A286YCI0;A0A286YCZ7;A0A286YDI5	13;11;4;2	Ngly1	Ngly1	Peptide-N(4)-(N-acetyl-beta-glucosaminyl)asparagine amidase	0.0315407107315734	0.242	+
Q8VDQ1;Q3TXN1;D6RGL6	9;7;2	Ptgr2	Ptgr2	Prostaglandin reductase 2	0.0315407107315734	0.274	+
Q8K1R3	21	Pnpt1	Pnpt1	Polyribonucleotide nucleotidyltransferase 1, mitochondrial	0.0316143281583642	-0.273	+
O70251;A0A087WS46;M0QWK5;M0QWH8;G3UX43;G3UZ47	11;9;2;2;2;1	Eef1b;Eef1b2	Eef1b	Elongation factor 1-beta	0.0317679522099474	-0.305	+
P30115	14	Gsta3	Gsta3	Glutathione S-transferase A3	0.0320593898950198	0.318	+
B7ZCI2;F6RM14;Q3TR73	3;2;1	Nebl	Nebl		0.0321379768294165	1.484	+
Q8K363	8	Ddx18	Ddx18	ATP-dependent RNA helicase DDX18	0.0325116403971098	-0.26	+
Q925B0	7	Pawr	Pawr	PRKC apoptosis WT1 regulator protein	0.0325116403971098	0.403	+
Q8JZL3	6	Thtpa	Thtpa	Thiamine-triphosphatase	0.0328347457935773	0.287	+
P54731	7	Faf1	Faf1	FAS-associated factor 1	0.0329181113444851	-0.261	+
Q8R059;B1AV53;B1AV54	11;3;3	Gale	Gale	UDP-glucose 4-epimerase	0.0331794263598731	0.459	+
Q9DCJ1	2	Mlst8	Mlst8	Target of rapamycin complex subunit LST8	0.0331794263598731	0.331	+
A0A0J9YU61;O08785	1;1	Clock	Clock	Circadian locomoter output cycles protein kaput	0.0331874168913616	-0.385	+
P30416;F6S2D5;F7CAT1	33;15;9	Fkbp4	Fkbp4	Peptidyl-prolyl cis-trans isomerase FKBP4;Peptidyl-prolyl cis-trans isomerase FKBP4, N-terminally processed	0.0331874168913616	-0.381	+
A2AHQ7;Q8BWJ3	4;4	Phka2	Phka2	Phosphorylase b kinase regulatory subunit alpha, liver isoform	0.0331874168913616	0.685	+
Q99JT9	10	Adi1	Adi1	1,2-dihydroxy-3-keto-5-methylthiopentene dioxygenase	0.0331874168913616	0.369	+
Q8VHZ7;D6RCI8;F6VY64	2;1;1	Imp4	Imp4	U3 small nucleolar ribonucleoprotein protein IMP4	0.0332417643451348	-0.362	+
Q8CFZ6;P43025	2;2	Clec3b	Clec3b	Tetranectin	0.0333462810598834	-0.603	+
Q8BKL1;Q8BJJ6;Q62280	2;2;2	Ss18	Ss18	Protein SSXT	0.0333462810598834	0.564	+
Q9WV95	1	Phlda3	Phlda3	Pleckstrin homology-like domain family A member 3	0.0333534320078023	0.815	+
O70281;D3Z1F4	3;1	Tpst1	Tpst1	Protein-tyrosine sulfotransferase 1	0.033756298175883	-0.587	+
Q9CPT3;REV__CON__P02672	5;1	Nanp	Nanp	N-acylneuraminate-9-phosphatase	0.0341324458601266	0.347	+
Q9D1Q6	11	Erp44	Erp44	Endoplasmic reticulum resident protein 44	0.0341324458601266	-0.467	+
B1AQF4;Q9D7X3;H3BKL8;Q3V2Y9	4;4;3;2	Dusp3	Dusp3	Dual specificity protein phosphatase 3	0.0341324458601266	0.335	+
O88696	7	Clpp	Clpp	ATP-dependent Clp protease proteolytic subunit, mitochondrial	0.0341324458601266	-0.292	+
H3BIX9;H3BLL3;Q921G6	2;2;2	Lrch4	Lrch4	Leucine-rich repeat and calponin homology domain-containing protein 4	0.0341324458601266	0.386	+
Q8BN57	3			Protein C3orf33 homolog	0.0341324458601266	0.366	+
Q3TGF2;H9H9T1;A0A2I3BR29;H3BLM7;H3BLE6	7;6;6;5;1	Fam107b	Fam107b	Protein FAM107B	0.0341324458601266	0.449	+
Q8C7H1;A0A1B0GSL6	13;1	Mmaa	Mmaa	Methylmalonic aciduria type A homolog, mitochondrial	0.0343005771576114	-0.345	+
Q8BMI0	5	Fbxo38	Fbxo38	F-box only protein 38	0.0343005771576114	0.275	+
Q5SUR0;F6RUL9;G3UY86	13;3;1	Pfas	Pfas	Phosphoribosylformylglycinamidine synthase	0.0343151602542868	-0.284	+
P99026	8	Psmb4	Psmb4	Proteasome subunit beta type-4	0.0344370135052646	0.373	+
A2AQA9;E9Q1W3;F6RDH3;A0A1B0GSF5;A2AQB2	7;7;2;1;1	Neb	Neb		0.035181804089805	-3.285	+
A0A075B5R7	2	Ighv14-2	Ighv14-2		0.0352992122548857	1.762	+
Q8K157	5	Galm	Galm	Aldose 1-epimerase	0.0353997993129086	0.511	+
O88396	2	Grpel2	Grpel2	GrpE protein homolog 2, mitochondrial	0.0353997993129086	0.452	+
Q91XU3	2	Pip4k2c	Pip4k2c	Phosphatidylinositol 5-phosphate 4-kinase type-2 gamma	0.0356996427921184	0.293	+
Q3TE27;B1AUX5;B1AUY2;Q80Z68;B1AUY3	1;1;1;1;1	Arhgap4	Arhgap4		0.0356996427921184	0.801	+
P46664	14	Adss	Adss	Adenylosuccinate synthetase isozyme 2	0.0356996427921184	0.485	+
Q8R1G2;A0A2I3BPJ4;E0CXH4;E0CXT6	9;5;4;2	Cmbl	Cmbl	Carboxymethylenebutenolidase homolog	0.0358283917152911	0.557	+
Q8BUE4	8	Aifm2	Aifm2	Apoptosis-inducing factor 2	0.0362235611665865	0.357	+
Q3UEL5;Q8VC12	20;20	Uroc1	Uroc1	Urocanate hydratase	0.0362793104135336	0.369	+
Q9DBL2	4	Gdap2	Gdap2	Ganglioside-induced differentiation-associated protein 2	0.036421560361787	0.276	+
P13745;Q6P8Q0	13;12	Gsta1	Gsta1	Glutathione S-transferase A1;Glutathione S-transferase A1, N-terminally processed;Glutathione S-transferase	0.036421560361787	1.102	+
Q3UFY8	6	Trmt10c	Trmt10c	Mitochondrial ribonuclease P protein 1	0.0365649832381828	-0.34	+
Q8R570;B2FDF6;I7HPB1;I7HFU4	10;7;2;2	Snap47	Snap47	Synaptosomal-associated protein 47	0.0368868881826469	-0.265	+
Q7TPV4	28	Mybbp1a	Mybbp1a	Myb-binding protein 1A	0.0369054419157343	-0.285	+
Q8VBZ0	5	Dhrsx	Dhrsx	Dehydrogenase/reductase SDR family member on chromosome X homolog	0.0369073675566895	0.317	+
Q9CPX4;P29391;A0A1B0GR60;P49945;A0A1B0GRH4;A0A1Y7VNT9	13;12;11;8;4;2	Ftl1;Ftl2	Ftl1	Ferritin;Ferritin light chain 1;Ferritin light chain 2	0.0374487219608486	0.42	+
Q14AI6;F6WLR1;D3YVC8;F6UDW0;B7ZMQ0	4;3;2;2;2	Rpusd3	Rpusd3	RNA pseudouridylate synthase domain-containing protein 3	0.0374838191536081	-0.481	+
Q99LB4;D3YTL5;P24452;D3YZN3;D3YU77;D3Z014;D3Z4K5	5;3;3;2;2;1;1	Capg	Capg	Macrophage-capping protein	0.0374960621230036	0.896	+
P07742	3	Rrm1	Rrm1	Ribonucleoside-diphosphate reductase large subunit	0.0375556390105611	0.47	+
E9Q3L2;A0A140T8I9	6;5	Pi4ka	Pi4ka		0.0375556390105611	0.559	+
Q499X9	2	Mars2	Mars2	Methionine--tRNA ligase, mitochondrial	0.0375556390105611	-0.378	+
Q920A5	9	Scpep1	Scpep1	Retinoid-inducible serine carboxypeptidase	0.0375556390105611	-0.663	+
P09528	14	Fth1	Fth1	Ferritin heavy chain;Ferritin heavy chain, N-terminally processed	0.0375556390105611	0.467	+
Q7TPN9	2	Prr14	Prr14	Proline-rich protein 14	0.0377581248342095	0.58	+
P12790	3	Cyp2b9	Cyp2b9	Cytochrome P450 2B9	0.0378101362398318	2.231	+
Q64133	6	Maoa	Maoa	Amine oxidase [flavin-containing] A	0.0379720125579307	0.421	+
Q8BGS1;A0A087WP93	6;2	Epb41l5	Epb41l5	Band 4.1-like protein 5	0.0381609439209742	-0.483	+
P08226;A0A1B0GX15;G3UWN5;G3UZM8	21;10;10;6	Apoe	Apoe	Apolipoprotein E	0.0383297503630717	0.535	+
Q9JMG1	5	Edf1	Edf1	Endothelial differentiation-related factor 1	0.0385924853447812	-0.3	+
Q6NZM8;Q60967	6;6	Papss1	Papss1	Bifunctional 3-phosphoadenosine 5-phosphosulfate synthase 1;Sulfate adenylyltransferase;Adenylyl-sulfate kinase	0.038637530270482	0.477	+
Q9Z2U1;A0A0G2JF97	12;1	Psma5	Psma5	Proteasome subunit alpha type-5	0.038637530270482	0.275	+
Q9D483;F6QK97	2;1	Polr3c	Polr3c	DNA-directed RNA polymerase III subunit RPC3	0.0389627830465162	0.781	+
Q91VE0	6	Slc27a4	Slc27a4	Long-chain fatty acid transport protein 4	0.0390064107708993	0.309	+
B1AUE5	4	Pex10	Pex10	Peroxisome biogenesis factor 10	0.039031648769605	0.459	+
A0A0A0MQ89;Q80US4	1;1	Actr5	Actr5	Actin-related protein 5	0.0392256096816948	0.446	+
Q6PD03;A0A0A6YVV9	8;1	Ppp2r5a	Ppp2r5a	Serine/threonine-protein phosphatase 2A 56 kDa regulatory subunit alpha isoform	0.0395058966315494	0.474	+
D3Z5G2;Q8CFJ7	3;3	Slc25a45	Slc25a45	Solute carrier family 25 member 45	0.0396610280870318	-0.556	+
E9PZ08;A2A995	2;2	1700024P16Rik	1700024P16Rik	Uncharacterized protein C1orf168 homolog	0.0396610280870318	-0.37	+
Q9JKB1;P58321	12;7	Uchl3;Uchl4	Uchl3	Ubiquitin carboxyl-terminal hydrolase isozyme L3;Ubiquitin carboxyl-terminal hydrolase isozyme L4	0.0396610280870318	0.256	+
Q9DBC3;E0CXC2;D3Z491;G3UZ59	9;6;3;2	Cmtr1;Gm28043	Cmtr1	Cap-specific mRNA (nucleoside-2-O-)-methyltransferase 1	0.0396610280870318	0.252	+
Q9CZD5;D3YWL2;D3Z0H9	7;2;2	Mtif3	Mtif3	Translation initiation factor IF-3, mitochondrial	0.0396610280870318	-0.309	+
E9QAE3	2	Btaf1	Btaf1		0.0396982085683048	-0.275	+
Q80Y98;A0A1B0GS27;A0A1B0GSA5	2;1;1	Ddhd2	Ddhd2	Phospholipase DDHD2	0.0396982085683048	0.463	+
Q6P1F6;Q9CWU3;A0A286YDJ9	6;6;1	Ppp2r2a	Ppp2r2a	Serine/threonine-protein phosphatase 2A 55 kDa regulatory subunit B alpha isoform;Serine/threonine-protein phosphatase 2A 55 kDa regulatory subunit B	0.0396982085683048	0.33	+
Q9WVK4	24	Ehd1	Ehd1	EH domain-containing protein 1	0.0396982085683048	0.307	+
P32233	9	Drg1	Drg1	Developmentally-regulated GTP-binding protein 1	0.0396982085683048	-0.224	+
Q9DBE0;A0A2R8VHX0;A0A2R8VHN7;A0A2R8VK60;A0A2R8VHJ2;A0A2R8VHW7;A0A2R8VK32;A0A2R8VHD3;A0A2R8VI19;A0A2R8VI50;A0A2R8VHG5;A0A2R8VI48	17;14;5;4;4;2;2;1;1;1;1;1	Csad	Csad	Cysteine sulfinic acid decarboxylase	0.0396982085683048	0.736	+
Q8R326;F7D909	13;2	Pspc1	Pspc1	Paraspeckle component 1	0.0396982085683048	0.307	+
Q3UP75;H3BLE9	5;1	Ugt3a1	Ugt3a1	UDP-glucuronosyltransferase 3A1	0.0396982085683048	0.68	+
Q80W00;S4R164	8;1	Ppp1r10	Ppp1r10	Serine/threonine-protein phosphatase 1 regulatory subunit 10	0.0396982085683048	-0.256	+
D3Z4L9;Q61333	3;3	Tnfaip2	Tnfaip2	Tumor necrosis factor alpha-induced protein 2	0.0396982085683048	-0.389	+
Q8C6B9;A0A2R8VHY2	2;1	Rps19bp1	Rps19bp1	Active regulator of SIRT1	0.0398054743798323	-0.351	+
P13516;Q99PL7;P13011	3;1;1	Scd1	Scd1	Acyl-CoA desaturase 1	0.0398792349285149	1.654	+
Q9JJL8;A0A140LIM8	8;4	Sars2	Sars2	Serine--tRNA ligase, mitochondrial	0.0401700542640909	-0.371	+
A0A087WQ48;H7BWZ9;Q8BL99	1;1;1	Dopey1	Dopey1	Protein dopey-1	0.040392334264583	-0.359	+
A0A0N4SUH4;Q8BKS9	5;5	Kiaa0020	Kiaa0020	Pumilio domain-containing protein KIAA0020	0.0404941191111814	-0.244	+
Q01279;Q9WVF5;Q5SVE7;B2KGF7;P70424;Q61527	28;15;1;1;1;1	Egfr	Egfr	Epidermal growth factor receptor	0.0405190973434468	-1.031	+
B0R058;Q8C0L9	10;10	Gpcpd1	Gpcpd1	Glycerophosphocholine phosphodiesterase GPCPD1	0.0405426403939548	-0.647	+
Q922Z0;Q2UVA9;A0A1L1SS55;Q9D2B4;A0A1L1SS65	2;1;1;1;1	Ddo	Ddo	D-aspartate oxidase	0.0406058300410014	0.855	+
Q5SQ20;Q9EQ61	3;3	Pes1	Pes1	Pescadillo homolog	0.0407264971703948	-0.477	+
Q80WS3	3	Fbll1	Fbll1	rRNA/tRNA 2-O-methyltransferase fibrillarin-like protein 1	0.0407264971703948	-0.374	+
F8WI64;D3YUP0;Q0P5W1;D3Z5P1;D3YU67;F6ZLN8	4;4;4;3;1;1	Vps8	Vps8	Vacuolar protein sorting-associated protein 8 homolog	0.0408568767677907	0.278	+
Q8VI94	4	Oasl1	Oasl1	2-5-oligoadenylate synthase-like protein 1	0.0408568767677907	0.707	+
Q9QZX7;Z4YMF3;A8Y5D6	8;4;2	Srr	Srr	Serine racemase	0.0410460811771942	0.325	+
Q9DCM2;A0A0N4SVE5	10;5	Gstk1	Gstk1	Glutathione S-transferase kappa 1	0.0419130110359179	0.508	+
Q8BZW8	11	Nhlrc2	Nhlrc2	NHL repeat-containing protein 2	0.0420339939457839	0.346	+
Q9CXS4;F6SS03	9;2	Cenpv	Cenpv	Centromere protein V	0.0420339939457839	0.472	+
Q00915	9	Rbp1	Rbp1	Retinol-binding protein 1	0.0420559288273595	-0.669	+
E9Q0A7;Q4KMM3;A0A2R8W6N3;A0A2R8VI09;A0A2R8VKF8;A0A2R8VHF5;A0A2R8VHT3;B1H3M0;A0A2R8W6J0	17;15;13;8;2;2;2;2;1	Oxr1	Oxr1	Oxidation resistance protein 1	0.0422525217722157	-0.263	+
P97457;A0A0U1RP93;A0A0U1RQ36;F6ULR7	11;10;5;4	Mylpf	Mylpf	Myosin regulatory light chain 2, skeletal muscle isoform	0.0422863700680614	-3.611	+
O54909;Q8K5C8;D6RFQ4;Q6PHA1	15;11;5;4	Rdh16;Rdh9	Rdh16		0.0422863700680614	1.228	+
Q8BGR9	3	Ublcp1	Ublcp1	Ubiquitin-like domain-containing CTD phosphatase 1	0.0422863700680614	0.248	+
Q91VA7;V9GXV0	18;5	Idh3b	Idh3b	Isocitrate dehydrogenase [NAD] subunit, mitochondrial	0.0426467401105828	-0.413	+
S4W6E2;Q99N32	2;2	Klb	Klb	Beta-klotho	0.0427082699962221	0.386	+
Q8K1N1;E9PXB0;E9QAC9;A0A1W2P7I1;F7B2N8	19;18;17;5;2	Pnpla8	Pnpla8	Calcium-independent phospholipase A2-gamma	0.0435508605722347	0.303	+
Q8BLF1;Q8BYQ0	7;2	Nceh1	Nceh1	Neutral cholesterol ester hydrolase 1	0.0435508605722347	0.586	+
P07901;B7ZC50;B7ZC49;REV__Q8BL66	46;12;7;1	Hsp90aa1	Hsp90aa1	Heat shock protein HSP 90-alpha	0.0437637470564211	-0.305	+
A0A0A6YY35;A0A0A6YW18	5;1	Rabgap1l	Rabgap1l		0.0439148403564854	0.473	+
Q8BGT6;A0A2R8W6U3;A0A2R8W6G4	5;1;1	Micall1	Micall1	MICAL-like protein 1	0.0439148403564854	-0.287	+
F7BJK1	11	Pcdh1	Pcdh1		0.0439148403564854	-0.604	+
Q91XC9	4	Pex16	Pex16	Peroxisomal membrane protein PEX16	0.0439148403564854	0.856	+
P32848	8	Pvalb	Pvalb	Parvalbumin alpha	0.0439148403564854	-2.585	+
E9Q6C2;Q8CG14;A0A1W2P7F1;Q8CFG8	7;7;3;3	C1s1;C1sa	C1s1	Complement C1s-A subcomponent;Complement C1s-A subcomponent heavy chain;Complement C1s-A subcomponent light chain	0.0444842819931685	0.266	+
Q810V0	6	Mphosph10	Mphosph10	U3 small nucleolar ribonucleoprotein protein MPP10	0.0445128454881684	-0.351	+
Q9CYS6	6			Uncharacterized protein C2orf72 homolog	0.0446084435740316	-0.295	+
Q9D0I4;B1AVI2;Q9D614	5;4;4	Stx17	Stx17	Syntaxin-17	0.0446084435740316	-0.382	+
Q62087	5	Pon3	Pon3	Serum paraoxonase/lactonase 3	0.0446967501279555	0.296	+
Q99LJ1	2	Fuca1	Fuca1	Tissue alpha-L-fucosidase	0.0447159372718921	0.507	+
Q6ZQM8	7	Ugt1a7c	Ugt1a7c	UDP-glucuronosyltransferase 1-7C	0.0448036894535259	1.648	+
G3X982;A0A087WQC8	40;6	Aox3	Aox3	Aldehyde oxidase 3	0.0448353223037422	-0.542	+
Q62384;F8WHU9	15;14	Zpr1	Zpr1	Zinc finger protein ZPR1	0.0449565193477735	-0.236	+
Q9DBJ3	14	Baiap2l1	Baiap2l1	Brain-specific angiogenesis inhibitor 1-associated protein 2-like protein 1	0.044963480704746	0.345	+
Q9CYL5;B1AWD6	2;1	Glipr2	Glipr2	Golgi-associated plant pathogenesis-related protein 1	0.044963480704746	0.38	+
Q05816	12	Fabp5	Fabp5	Fatty acid-binding protein, epidermal	0.044963480704746	-0.905	+
Q91Z98	5	Chil4	Chil4	Chitinase-like protein 4	0.0452735358604353	3.488	+
O35887;G3UWR0;G3UWV3;G3V004;G3UXA8;G3UY49;G3UXA3	14;10;8;8;7;5;3	Calu	Calu	Calumenin	0.0453348476579796	-0.441	+
G3X928;Q6NZC7	19;19	Sec23ip	Sec23ip	SEC23-interacting protein	0.0456397475866548	-0.272	+
P10518	13	Alad	Alad	Delta-aminolevulinic acid dehydratase	0.0456751106157738	0.348	+
E9PUM3;Q9WUB3	8;8	Pygm	Pygm	Alpha-1,4 glucan phosphorylase;Glycogen phosphorylase, muscle form	0.0457937620505984	-1.127	+
Q9D6Y7;A0A1B0GT40	10;7	Msra	Msra	Mitochondrial peptide methionine sulfoxide reductase	0.0458198098336678	0.305	+
Q8BWF0	20	Aldh5a1	Aldh5a1	Succinate-semialdehyde dehydrogenase, mitochondrial	0.0459163848615074	0.247	+
E9QAI5;G3UWN2;B2RQC6;E9QAT6;F6S3Z3	15;15;15;8;1	Cad	Cad	CAD protein;Glutamine-dependent carbamoyl-phosphate synthase;Aspartate carbamoyltransferase;Dihydroorotase	0.0459196822039154	-0.364	+
O88844;A0A087WPT4;A0A087WRS9;D3YVY3;A0A087WRM4	35;16;16;12;9	Idh1	Idh1	Isocitrate dehydrogenase [NADP] cytoplasmic	0.0459196822039154	0.296	+
Q9QXY9;E9QA46;D3Z6X4;D3Z6X3	5;4;3;2	Pex3	Pex3	Peroxisomal biogenesis factor 3	0.0459196822039154	0.805	+
Q8BTJ4	2	Enpp4	Enpp4	Bis(5-adenosyl)-triphosphatase enpp4	0.045953796016274	-0.308	+
G5E8W9;O88876;B1ARS9;H7BX54	7;7;4;2	Dhrs3	Dhrs3	Short-chain dehydrogenase/reductase 3	0.0461600267482775	0.294	+
O89051;A0A2I3BPW7	2;1	Itm2b	Itm2b	Integral membrane protein 2B;BRI2, membrane form;BRI2 intracellular domain;BRI2C, soluble form;Bri23 peptide	0.0462188237588802	0.632	+
Q3UED7	11	Gm4951	Gm4951		0.0462802294304554	0.563	+
Q8K337;F2Z437;A0A0A0MQG5	6;1;1	Inpp5b	Inpp5b	Type II inositol 1,4,5-trisphosphate 5-phosphatase	0.0463093290429467	0.347	+
P17182;Q6PHC1;B1ARR7;B0QZL1;B1ARR6;A0A0N4SUW8;A0A0N4SUI6;D3YVD3;D3Z2S4;J3QPZ9;D3Z6E4;A0A0N4SUX5;P17183	29;22;11;11;2;1;1;1;1;1;1;1;1	Eno1	Eno1	Alpha-enolase	0.0466195451486771	0.529	+
Q33DR3;E0CYM9;F6T4Z4	3;2;1	Pdss2	Pdss2	Decaprenyl-diphosphate synthase subunit 2	0.047110391438198	-0.38	+
Q99LI5	5	Znf281	Znf281	Zinc finger protein 281	0.047110391438198	-0.338	+
Q80T06;A0A0R4J1E2;Q91VK2;P57776;E9QN08;D3YY68;D3YUQ9;D3YZT9	13;13;11;11;9;8;7;6	Eef1d	Eef1d	Elongation factor 1-delta	0.047110391438198	-0.242	+
Q3KQQ2;P04939;P11590	11;11;3	Mup3	Mup3	Major urinary protein 3	0.0472128811188556	-0.541	+
Q8BWY4	2	Mblac1	Mblac1	Metallo-beta-lactamase domain-containing protein 1	0.0472128811188556	0.481	+
Q8BJ64	24	Chdh	Chdh	Choline dehydrogenase, mitochondrial	0.0474062455557233	0.36	+
B7ZNK8;P97865	1;1	Pex7	Pex7	Peroxisomal targeting signal 2 receptor	0.0474062455557233	0.875	+
Q9D0F4	2	Nkap	Nkap	NF-kappa-B-activating protein	0.0475305125341091	-0.285	+
Q0VAV2	1	Exph5	Exph5	Exophilin-5	0.0477266911156146	-0.407	+
A2AK70;A0A0A6YX96;A0A0A6YWU6	7;6;1	Fpgs	Fpgs		0.0477266911156146	0.448	+
P00493	8	Hprt1	Hprt1	Hypoxanthine-guanine phosphoribosyltransferase	0.0477266911156146	0.365	+
O88851	10	Rbbp9	Rbbp9	Putative hydrolase RBBP9	0.0477266911156146	0.321	+
Q99K30;D3YWI5	20;2	Eps8l2	Eps8l2	Epidermal growth factor receptor kinase substrate 8-like protein 2	0.0477712177858526	-0.246	+
Q9DBU3	4	Riok3	Riok3	Serine/threonine-protein kinase RIO3	0.0478071835206109	-0.287	+
B2RXW8;B2RXQ2;F7CYX4;B8QI34;P60469;Q8BSS9;S4R1I7;A0A1B0GRM4;A0A087WPM2;B8QI36;A0A087WPJ3	17;17;4;4;4;4;2;2;2;2;1	Ppfia1	Ppfia1		0.0480410102153509	-0.215	+
Q923Z3;G5E889;D6RCK0	3;3;1	Mto1	Mto1	Protein MTO1 homolog, mitochondrial	0.0483990988730229	-0.426	+
Q8K0M3;A0A2I3BS41;Q9R1Z8	11;11;11	Sorbs3	Sorbs3	Vinexin	0.0485467204224089	-0.445	+
Q3ULB1;Q921W7;P47226;D6RH72	7;7;5;4	Tes	Tes	Testin	0.048871961914884	-0.897	+
Q9JK42	5	Pdk2	Pdk2	[Pyruvate dehydrogenase (acetyl-transferring)] kinase isozyme 2, mitochondrial	0.0489863665087009	0.435	+
Q9WUD1	5	Stub1	Stub1	STIP1 homology and U box-containing protein 1	0.0489863665087009	0.39	+
Q8K354	11	Cbr3	Cbr3	Carbonyl reductase [NADPH] 3	0.0490096554204787	0.831	+
Q07076;A0A2C9F2D2;A0A286YCW4	18;18;2	Anxa7	Anxa7	Annexin A7	0.049274970089226	0.267	+
P70441	24	Slc9a3r1	Slc9a3r1	Na(+)/H(+) exchange regulatory cofactor NHE-RF1	0.049274970089226	-0.382	+
O88990	12	Actn3	Actn3	Alpha-actinin-3	0.0492976443340734	-2.783	+
A2ASW8;Q9EQZ6	4;4	Rapgef4	Rapgef4	Rap guanine nucleotide exchange factor 4	0.0493396868646879	-0.362	+
Q3TYK3	3	Nfix	Nfix	Nuclear factor 1	0.0496496834499654	-0.438	+
J3QJY2;J3QQ45;J3QM91;J3QP13;J3QQ04;J3QMM0	1;1;1;1;1;1	Erdr1;Gm21887	Erdr1		0.0496496834499654	-0.818	+
Q3TNH5;E9QMA2;A0A286YD37	3;3;2	Fam172a	Fam172a	Protein FAM172A	0.0497489572569032	0.258	+
F8WIE5;Q69ZR2	26;26	Hectd1	Hectd1	E3 ubiquitin-protein ligase HECTD1	0.0498378968246013	-0.271	+
Q9EQG9	10	Col4a3bp	Col4a3bp	Collagen type IV alpha-3-binding protein	0.0500394683021812	0.387
B0QZP3;V9GXG0;Q8R3P0;D6RJ20	2;2;2;1	Aspa	Aspa	Aspartoacylase	0.0501581619521713	0.676
Q61187;A0A1B0GS09;A0A1B0GRX2;A0A1B0GS10;D3Z2V5;D3Z0S9	15;11;4;4;2;2	Tsg101	Tsg101	Tumor susceptibility gene 101 protein	0.0502173123052152	-0.221
A0A0G2JFB7;Q08857	3;3	Cd36	Cd36	Platelet glycoprotein 4	0.0502173123052152	1.496
Q6GT24;D3Z0Y2;O08709;Q8BG37;A0A0A6YXQ7	21;19;19;4;1	Prdx6	Prdx6	Peroxiredoxin-6	0.0504572160777769	0.275
Q9D023;A0A0A6YY89;E9PY67;Q3V1C1;G5E869	7;3;1;1;1	Mpc2	Mpc2	Mitochondrial pyruvate carrier 2	0.0505343105293802	0.372
Q64378;B8JJC2	17;7	Fkbp5	Fkbp5	Peptidyl-prolyl cis-trans isomerase FKBP5;Peptidyl-prolyl cis-trans isomerase FKBP5, N-terminally processed	0.0506137690969811	-0.313
E0CZ61;E0CZ38;E0CXP6;E0CYZ5;E0CX23	1;1;1;1;1	Umad1	Umad1		0.05067859636129	-0.26
Q9Z0E6;E9Q2N7	7;1	Gbp2	Gbp2	Interferon-induced guanylate-binding protein 2	0.05067859636129	0.387
Q8QZT1	22	Acat1	Acat1	Acetyl-CoA acetyltransferase, mitochondrial	0.05067859636129	0.545
A0A140T8M2;P01636	3;1				0.0509177187598222	1.193
P47739	2	Aldh3a1	Aldh3a1	Aldehyde dehydrogenase, dimeric NADP-preferring	0.0510458851181253	0.882
A0A1D5RLD1;E9QKV6;E9PWZ6;E9PZW8;Q9QY06;A0A1D5RLW4	12;11;11;11;10;5	Myo9b	Myo9b	Unconventional myosin-IXb	0.0510458851181253	0.266
P21447;P06795	11;9	Abcb1a;Abcb1b	Abcb1a	Multidrug resistance protein 1A;Multidrug resistance protein 1B	0.0512437156550487	1.076
Q924W7	1	St5	St5	Suppression of tumorigenicity 5 protein	0.0513786536064247	0.319
P97784	1	Cry1	Cry1	Cryptochrome-1	0.0513786536064247	-0.391
F8WIY7;Q923Q2;A0A0J9YU82;D3Z5Y1;D3Z418	6;6;5;1;1	Stard13	Stard13	StAR-related lipid transfer protein 13	0.0514816068557338	-0.323
B7ZWM6;Q3UTJ2;A0A0R4J1W0;A0A0R4J1X5;D3Z4W6;D3YTN2;D3YUT0;D3YY43	32;32;28;19;5;5;5;4	Sorbs2	Sorbs2	Sorbin and SH3 domain-containing protein 2	0.0516101380490932	-0.423
Q5SX40;Q1WNQ6;Q8BGE8;Q8BVF4	76;2;1;1	Myh1	Myh1	Myosin-1	0.0516718714222924	-3.368
Q9DBG5	12	Plin3	Plin3	Perilipin-3	0.0527563463533689	0.43
Q9CS42	10	Prps2	Prps2	Ribose-phosphate pyrophosphokinase 2	0.0530076382854036	0.275
Q9D9I4	2	Tbc1d20	Tbc1d20	TBC1 domain family member 20	0.05308608422124	0.603
Q5SUE8;A0A286YDT2;A0A286YDN8	5;1;1	Ankrd40	Ankrd40	Ankyrin repeat domain-containing protein 40	0.0533459035897165	0.262
Q8CDN6	11	Txnl1	Txnl1	Thioredoxin-like protein 1	0.0534950891371975	0.214
Q05915	8	Gch1	Gch1	GTP cyclohydrolase 1	0.053901985749796	-0.295
Q8CE46	1	Pus7l	Pus7l	Pseudouridylate synthase 7 homolog-like protein	0.053901985749796	-0.422
Q8VCW8	27	Acsf2	Acsf2	Acyl-CoA synthetase family member 2, mitochondrial	0.053901985749796	0.261
A0A0R4J039;Q9ESB3	11;11	Hrg	Hrg	Histidine-rich glycoprotein	0.0542319549429219	0.622
Q99N87;B2FDG7	9;3	Mrps5	Mrps5	28S ribosomal protein S5, mitochondrial	0.0542319549429219	-0.236
Q64FW2;H3BJ51;H3BKK1;F7CW61;A0A0U1RPP6	10;8;7;4;3	Retsat	Retsat	All-trans-retinol 13,14-reductase	0.0542319549429219	0.921
O89001	7	Cpd	Cpd	Carboxypeptidase D	0.0542319549429219	-0.466
P97351	25	Rps3a	Rps3a	40S ribosomal protein S3a	0.0542319549429219	-0.294
Q3TW96	7	Uap1l1	Uap1l1	UDP-N-acetylhexosamine pyrophosphorylase-like protein 1	0.0542319549429219	0.665
A2AJ88;B0R011	2;1	Pnpla7	Pnpla7	Patatin-like phospholipase domain-containing protein 7	0.0542422411767047	0.365
Q8BVY0;A0A2R8VHW2	10;3	Rsl1d1	Rsl1d1	Ribosomal L1 domain-containing protein 1	0.0542711376893976	-0.287
Q7TMM9;Q9CWF2	19;17	Tubb2a;Tubb2b	Tubb2a	Tubulin beta-2A chain;Tubulin beta-2B chain	0.0543830611773075	0.51
E9QKC6;Q3UHH4;Q9ESN6	8;8;8	Trim2	Trim2	Tripartite motif-containing protein 2	0.0547583684656667	0.293
Q8C6E0	2	Cfap36	Cfap36	Cilia- and flagella-associated protein 36	0.0547678852908557	0.315
Q6PB51	1	Ccdc117	Ccdc117	Coiled-coil domain-containing protein 117	0.0548041975798207	-0.475
P46061;A0A2R8VHK9;A0A2R8W753	15;8;5	Rangap1	Rangap1	Ran GTPase-activating protein 1	0.0548173376946288	-0.27
Q9WVK8;A0A1Y7VM34	2;1	Cyp46a1	Cyp46a1	Cholesterol 24-hydroxylase	0.0548506541876726	0.574
H3BL85;Q6XBJ3;Q8K557	4;4;3	Onecut2;Onecut3	Onecut2	One cut domain family member;One cut domain family member 2;One cut domain family member 3	0.0551925928098779	-0.401
Q8K3K8	13	Optn	Optn	Optineurin	0.0552028361690449	-0.302
Q6ZPE2;F6S251;H3BKD9;F7BBM8;F7AWK3;F6ZDC5;D6RG52	11;2;2;1;1;1;1	Sbf1	Sbf1	Myotubularin-related protein 5	0.0554556268930283	-0.217
G5E8T6;Q9EQJ9	14;14	Magi3	Magi3	Membrane-associated guanylate kinase, WW and PDZ domain-containing protein 3	0.0556848314835186	-0.347
Q3V117;Q91V92;Q3TS02	53;51;22	Acly	Acly	ATP-citrate synthase	0.0563846116315003	0.824
Q9D0T1	4	Nhp2l1	Nhp2l1	NHP2-like protein 1;NHP2-like protein 1, N-terminally processed	0.0565088855955164	-0.324
P20060	9	Hexb	Hexb	Beta-hexosaminidase subunit beta	0.0566725092379178	0.393
Q8R5A0	2	Smyd2	Smyd2	N-lysine methyltransferase SMYD2	0.0567228871001394	0.297
A0A1D5RLZ3	10				0.0568790148028652	-0.307
Q5FW57;M0QWP3	27;21	Gm4952	Gm4952	Glycine N-acyltransferase-like protein	0.0568790148028652	0.444
P97930;D3Z3R3	9;6	Dtymk	Dtymk	Thymidylate kinase	0.0571856991608633	0.339
F6RL36;A2A6I5;A0A0R4J1B0;J3QP61;Z4YJU0;Z4YKG8;Z4YKG3;Z4YKE7;Z4YKF8;Z4YKD9;Z4YKH8;A2A6H6;A0A0R4J1A8;A2A6I0;A2A6J1;A2A6I3;A0A0R4J1B1;A2A6J0;A2A6I8;Z4YNB2;Q9QZ47	2;2;2;2;2;2;2;2;2;2;2;2;2;2;2;2;2;2;2;2;2	Tnnt3	Tnnt3	Troponin T, fast skeletal muscle	0.0572256879831521	-3.084
Q5SYH9;Q04690	1;1	Nf1	Nf1	Neurofibromin	0.0573342814953505	0.775
A2A8L5;F6S1X8;F6Y3V0;A0A1Y7VNR5;A0A286YDF6	19;9;8;4;1	Ptprf	Ptprf	Receptor-type tyrosine-protein phosphatase F	0.0573342814953505	-0.352
Q9DBB8	15	Dhdh	Dhdh	Trans-1,2-dihydrobenzene-1,2-diol dehydrogenase	0.0574106196708382	0.307
E9Q0A3;Q68FM7;D6RGQ8;A0A1D5RLI4	3;3;2;1	Arhgef11	Arhgef11		0.0576683355004586	0.779
A0A1D5RM92;Q9DBH0	3;3	Wwp2	Wwp2	NEDD4-like E3 ubiquitin-protein ligase WWP2	0.057707129542122	-0.291
Q8BJT9	2	Edem2	Edem2	alpha-1,2-Mannosidase	0.057707129542122	-0.679
A6H6A9	5	Rabgap1l	Rabgap1l	Rab GTPase-activating protein 1-like	0.0578633471259567	0.4
Q9D826	15	Pipox	Pipox	Peroxisomal sarcosine oxidase	0.0579744286814121	0.504
Q11011;E9Q039;F6QYF8;E9Q6F4;F7ANF4;F6V7K3;F2Z3V5	24;23;22;16;5;5;1	Npepps	Npepps	Puromycin-sensitive aminopeptidase	0.0581093968270263	0.328
P07310;A0A0J9YKD4	16;13	Ckm	Ckm	Creatine kinase M-type	0.0581093968270263	-2.949
J3QM81;Q80UU1;J3QPB4;J3KMQ5	7;7;2;2	Ankzf1	Ankzf1	Ankyrin repeat and zinc finger domain-containing protein 1	0.0583210429163623	-0.25
Q61586	10	Gpam	Gpam	Glycerol-3-phosphate acyltransferase 1, mitochondrial	0.0584426232278921	0.808
Q9CRC6	2			UPF0693 protein C10orf32 homolog	0.0584426232278921	-0.249
A0A1L1SRG5;P23927	1;1	Cryab	Cryab	Alpha-crystallin B chain	0.0584973430758058	-2.141
Q3TCD4;Q9WUR2;E9PYC6;E9Q858;E9PUY9;E9PYA9;E9PVM6;E9Q7A8;E9PY42;Q78JN3	14;14;10;10;10;10;10;9;4;4	Eci2	Eci2	Enoyl-CoA delta isomerase 2, mitochondrial	0.058625762670972	0.421
Q3UEI1;A0A286YD02;D3Z2G1	3;2;1	Pde4c	Pde4c	cAMP-specific 3,5-cyclic phosphodiesterase 4C	0.0586518636547149	0.267
Q9CQ20;F7D5Q6;F6XIS3	7;2;2	Mid1ip1	Mid1ip1	Mid1-interacting protein 1	0.0589477958364565	0.789
Q3UBG2;H3BJT8;H3BJF2;H3BJG6;H3BKK5	3;2;2;1;1	Pid1	Pid1	PTB-containing, cubilin and LRP1-interacting protein	0.0589477958364565	-0.402
Q8BPT6	1	Immp2l	Immp2l	Mitochondrial inner membrane protease subunit 2	0.0589477958364565	0.545
D3Z7G3;D3YYX8;D3Z2E9;Q9D882	1;1;1;1	2010107G23Rik	2010107G23Rik	Uncharacterized protein C10orf35 homolog	0.0589477958364565	0.963
G3UW70;Q9D1L9	1;1	Lamtor5	Lamtor5	Ragulator complex protein LAMTOR5	0.0589477958364565	-0.265
Q3UHX2	7	Pdap1	Pdap1	28 kDa heat- and acid-stable phosphoprotein	0.0590904818492307	-0.27
Q6PGL7;A0A0N4SUJ0;A0A0N4SV74	24;20;16	Fam21	Fam21	WASH complex subunit FAM21	0.059222517914108	-0.363
Q3UMW8	2	Cln5	Cln5	Ceroid-lipofuscinosis neuronal protein 5 homolog	0.0593910431674016	0.287
Q8R033	4	Lyrm2	Lyrm2	LYR motif-containing protein 2	0.0593910431674016	-0.27
Q9QY93	6	Dctpp1	Dctpp1	dCTP pyrophosphatase 1	0.0593910431674016	-0.402
M0QWP1;Z4YK85;A2ASQ1;Z4YJS5	10;9;9;3	Agrn	Agrn	Agrin;Agrin N-terminal 110 kDa subunit;Agrin C-terminal 110 kDa subunit;Agrin C-terminal 90 kDa fragment;Agrin C-terminal 22 kDa fragment	0.0593910431674016	0.356
A0A0G2JFZ4;E9Q7M2	4;4	Tsc22d2	Tsc22d2		0.059855509947461	-0.457
P26231;E0CXB9;Q61301;Q8BS72;A0A0N4SUZ7;REV__Q9JMB1;Q65CL1	41;7;7;2;1;1;1	Ctnna1	Ctnna1	Catenin alpha-1	0.059855509947461	-0.283
S4R1W8	6	Gapdh	Gapdh		0.059855509947461	0.615
D3YTU3;Q8CD15;D3Z287;Q8CCK9	4;4;2;2	Mina	Mina	Bifunctional lysine-specific demethylase and histidyl-hydroxylase MINA	0.059855509947461	0.261
J3QNJ4;J3QK13;E9QNQ2;B2RXR6	1;1;1;1	Ankrd44	Ankrd44	Serine/threonine-protein phosphatase 6 regulatory ankyrin repeat subunit B	0.059855509947461	0.312
Q9D3S3;A0A0R4J1U3;E9Q6P3	3;2;2	Snx29	Snx29	Sorting nexin-29	0.059855509947461	-0.273
D6REG6;Q8JZU6	3;3	Pxdc1	Pxdc1	PX domain-containing protein 1	0.0598965794540439	0.275
P27641	10	Xrcc5	Xrcc5	X-ray repair cross-complementing protein 5	0.0598965794540439	0.28
Q80UY1	4			UPF0586 protein C9orf41 homolog	0.0598965794540439	-0.338
Q62470	2	Itga3	Itga3	Integrin alpha-3;Integrin alpha-3 heavy chain;Integrin alpha-3 light chain	0.0600679961051321	0.416
E9PWN0;Q99PI5	5;5	Lpin2	Lpin2	Phosphatidate phosphatase LPIN2	0.0604534560432922	0.281
P55096;A0A0G2JDI9	21;15	Abcd3	Abcd3	ATP-binding cassette sub-family D member 3	0.0609358979847674	0.997
F8WGM5;A0A140LJ60	6;2	Stxbp2	Stxbp2		0.0609358979847674	0.425
A0A140T8M5	3				0.0609715481584149	1.235
A0A1B0GR85;Q8BRV5	20;4				0.061012221013932	-0.308
A0A2R8W6F8;P04247	2;2	Mb	Mb	Myoglobin	0.061012221013932	-2.792
B1AXC8;Q8K2Q5;Q3TFT3;B1AXC7;B1AXC5	4;4;3;3;3	Chchd7	Chchd7	Coiled-coil-helix-coiled-coil-helix domain-containing protein 7	0.0613191492128234	-0.418
P70266;A2AFM8;Q6DTY7	18;5;2	Pfkfb1	Pfkfb1	6-phosphofructo-2-kinase/fructose-2,6-bisphosphatase 1;6-phosphofructo-2-kinase;Fructose-2,6-bisphosphatase	0.06145137995347	0.327
Q5SSL4;E9PUE7;H3BJY3	4;4;3	Abr	Abr	Active breakpoint cluster region-related protein	0.06145137995347	0.395
P06745;A0A0U1RP97;A0A0U1RQ72;A0A0U1RQ18;CON__Q3ZBD7	26;10;8;8;7	Gpi	Gpi	Glucose-6-phosphate isomerase	0.06145137995347	0.407
Q61391;A0A0A6YWB9;A0A0A6YW93;A0A0A6YWA6;A0A0A6YY36	9;2;2;1;1	Mme	Mme	Neprilysin	0.0615580612545765	1.15
F2Z3U3;F2Z4B7;G5E867;F2Z3X7;S4R2K5	10;4;4;2;2	Raph1	Raph1		0.0617476105963436	-0.314
A2AU52;Q8BG94	2;2	Commd7	Commd7	COMM domain-containing protein 7	0.0617476105963436	-0.23
Q9WUD0;A6H6J2;G3X8Q9;P12791;E9Q593;O55071	4;3;3;3;1;1	Cyp2b10;Cyp2b13	Cyp2b10	Cytochrome P450 2B10	0.0617847117687163	2.051
F8WJ93;Q3UMY5;A0A0R4J1G7;A0A0R4J0H0	10;10;8;7	Eml4	Eml4	Echinoderm microtubule-associated protein-like 4	0.0617870192956362	-0.195
Q9DBN5;Q8BK80	30;14	Lonp2	Lonp2	Lon protease homolog 2, peroxisomal	0.0618333840557619	0.213
Q8BHI7;D3Z0Z6;D3Z136	2;1;1	Elovl5	Elovl5	Elongation of very long chain fatty acids protein 5;Elongation of very long chain fatty acids protein	0.0621068544057929	1.657
Q8CI11;A0A2I3BR32;A0A2I3BR82;A0A2I3BRV9;A0A2I3BPZ6	8;4;2;2;1	Gnl3	Gnl3	Guanine nucleotide-binding protein-like 3	0.0621797957977911	-0.225
Q9D125	4	Mrps25	Mrps25	28S ribosomal protein S25, mitochondrial	0.0621797957977911	-0.225
Z4YM84;E9QNH7;A0A2I3BQ50	23;22;22	Acbd5	Acbd5	Acyl-CoA-binding domain-containing protein 5	0.0621797957977911	0.217
A0A1W2P775	16				0.0621797957977911	-0.771
Q91VE6	6	Nifk	Nifk	MKI67 FHA domain-interacting nucleolar phosphoprotein	0.0621797957977911	-0.382
Q9WTX2	8	Prkra	Prkra	Interferon-inducible double-stranded RNA-dependent protein kinase activator A	0.0621797957977911	0.36
Q8K382;A2AUP6;D6RI65;D6RH88;A2ALU3	7;2;1;1;1	Dennd1a	Dennd1a	DENN domain-containing protein 1A	0.0625711084877744	0.292
Q05BG1;E9QA19;A0A0R4J1K1;Q8BT14	1;1;1;1	Cnot4	Cnot4	CCR4-NOT transcription complex subunit 4	0.063002251808431	-0.336
Q8VD31	5	Tapbpl	Tapbpl	Tapasin-related protein	0.0632725642529771	0.329
P70122;F6TN03	11;7	Sbds	Sbds	Ribosome maturation protein SBDS	0.0632725642529771	0.214
Q3UL50;Q8VCG3;A0A1B0GS18	3;3;2	Wdr74	Wdr74	WD repeat-containing protein 74	0.0632725642529771	-0.206
Q5SWN2;Q8VEE4	8;8	Rpa1	Rpa1	Replication protein A 70 kDa DNA-binding subunit;Replication protein A 70 kDa DNA-binding subunit, N-terminally processed	0.0632725642529771	0.292
Q8VCB3	21	Gys2	Gys2	Glycogen [starch] synthase, liver	0.0634521414292207	0.505
Q3U3V1;O88947	6;6	F10	F10	Coagulation factor X;Factor X light chain;Factor X heavy chain;Activated factor Xa heavy chain	0.0639346935046814	0.253
Q61702;F8WJ05;CON__Q0VCM5	21;21;2	Itih1	Itih1	Inter-alpha-trypsin inhibitor heavy chain H1	0.0642375863681961	0.301
Q05BA5;A2A468;O09000	3;3;3	Ncoa3	Ncoa3	Nuclear receptor coactivator 3	0.0642375863681961	-0.444
Z4YJF5;Q62234	4;4	Myom1	Myom1	Myomesin-1	0.0642561872509311	-2.73
H3BJP2;H3BLJ9;H3BJL6;H3BKH6;Q9R0P3;H3BK43;H3BJC6;H3BL99	10;10;10;10;10;6;3;1	Esd	Esd	S-formylglutathione hydrolase	0.0645102297639534	0.509
E9QKE4;A0A0A6YWM5;Q8BMG7	14;13;13	Rab3gap2	Rab3gap2	Rab3 GTPase-activating protein non-catalytic subunit	0.0645840650120182	0.347
Q8BU33;A0A1W2P727;A0A1W2P8E1;A0A1W2P8D6	4;3;3;2	Ilvbl	Ilvbl	Acetolactate synthase-like protein	0.0648835921336463	0.301
A0A286YDP0;O35648;A0A286YCB3;A0A286YD15;A0A286YDS3	2;2;1;1;1	Cetn3	Cetn3	Centrin-3	0.0648835921336463	-0.319
O88428	24	Papss2	Papss2	Bifunctional 3-phosphoadenosine 5-phosphosulfate synthase 2;Sulfate adenylyltransferase;Adenylyl-sulfate kinase	0.0648835921336463	0.284
Q9CXF4	5	Tbc1d15	Tbc1d15	TBC1 domain family member 15	0.0648835921336463	-0.239
Q9WV98;A0A1Y7VIZ6;A0A1Y7VL11	7;6;5	Timm9	Timm9	Mitochondrial import inner membrane translocase subunit Tim9	0.0648835921336463	-0.343
Q9EQ32	8	Pik3ap1	Pik3ap1	Phosphoinositide 3-kinase adapter protein 1	0.0648835921336463	0.277
Q3UWE6;A0A0A6YX87;Q9D721	2;1;1	Wdr20	Wdr20		0.0648835921336463	-0.314
P09405;A0A087WRM5	31;3	Ncl	Ncl	Nucleolin	0.0648835921336463	-0.276
Q00897	21	Serpina1d	Serpina1d	Alpha-1-antitrypsin 1-4	0.0648835921336463	-0.591
Z4YMI8;Q9D112	1;1	1110034G24Rik	1110034G24Rik	Uncharacterized protein C20orf196 homolog	0.0648835921336463	-0.666
A0A1B0GT68;Q99J93	2;2	Ifitm2	Ifitm2	Interferon-induced transmembrane protein 2	0.0648835921336463	0.56
Q922B1	4	Macrod1	Macrod1	O-acetyl-ADP-ribose deacetylase MACROD1	0.0648835921336463	0.584
Q566J8;E9QLB8;A0A0R4J1X1	6;6;3	Adck4	Adck4	AarF domain-containing protein kinase 4	0.0648835921336463	-0.356
A0A0R4J260;B2RRE7	8;8	Otud4	Otud4	OTU domain-containing protein 4	0.0651764194821307	-0.305
Q91V55;D3YYM6;D3Z1S8;P97461	13;12;12;12	Rps5	Rps5	40S ribosomal protein S5;40S ribosomal protein S5, N-terminally processed	0.0659728710744911	-0.39
P11352;A0A0A6YVV2;A0A0A6YY34	16;13;11	Gpx1	Gpx1	Glutathione peroxidase 1;Glutathione peroxidase	0.0659728710744911	-0.226
P34928	2	Apoc1	Apoc1	Apolipoprotein C-I;Truncated apolipoprotein C-I	0.0659728710744911	0.432
Q9CQK1	1	Znhit3	Znhit3	Zinc finger HIT domain-containing protein 3	0.0660082105000599	0.365
Q8BMK4	14	Ckap4	Ckap4	Cytoskeleton-associated protein 4	0.0660301086428137	0.33
Q3TDT0;D3YUY7;Q9R1R2;D3Z7V9	2;2;2;1	Trim3	Trim3	Tripartite motif-containing protein 3	0.0662419282006477	0.366
P54822;E9Q242;E9Q3T7;E9Q0A0;A0A0G2JFI8	10;9;7;3;2	Adsl	Adsl	Adenylosuccinate lyase	0.0662419282006477	-0.259
Q9QZ08;Q9D997;D3YXG2	3;3;2	Nagk	Nagk	N-acetyl-D-glucosamine kinase	0.0672920215250818	0.361
O08717	1	Inhbe	Inhbe	Inhibin beta E chain	0.0672938008645534	1.731
D3YYY8	5	Arhgef26	Arhgef26		0.0672938008645534	-0.383
Q6URW6;K3W4R2;A0A140LI60;A0A140LHX1	63;62;40;1	Myh14	Myh14	Myosin-14	0.0674180544182801	0.26
P40936	9	Inmt	Inmt	Indolethylamine N-methyltransferase	0.068082456552833	0.659
P29351;G3UYY5;G3UZU6;G3UXM2	16;2;1;1	Ptpn6	Ptpn6	Tyrosine-protein phosphatase non-receptor type 6	0.068082456552833	0.307
A0A1L1SRE8;P35951;B1AXJ6;F6YZZ8;B1AXJ3;B1AXJ5;B1AXJ4;Q924X6	8;8;1;1;1;1;1;1	Ldlr	Ldlr	Low-density lipoprotein receptor	0.068264672178998	0.647
A7E1Z5;O88343;E9Q8N8	2;2;1	Slc4a4	Slc4a4	Anion exchange protein;Electrogenic sodium bicarbonate cotransporter 1	0.0683191444940124	0.505
Q9CZU4	6	Eral1	Eral1	GTPase Era, mitochondrial	0.0683191444940124	-0.282
P48758;A0A1B0GRG8	21;5	Cbr1	Cbr1	Carbonyl reductase [NADPH] 1	0.0683191444940124	0.28
Q8CIM3;E9QN44;A0A087WR78	4;4;1	D2hgdh	D2hgdh	D-2-hydroxyglutarate dehydrogenase, mitochondrial	0.0683191444940124	0.331
A0A0R4J0I1;P07759;E9Q499;F2Z405;P29621;Q5I2A0	17;11;2;2;2;2	Serpina3k	Serpina3k	Serine protease inhibitor A3K	0.0683191444940124	-0.836
P08122	6	Col4a2	Col4a2	Collagen alpha-2(IV) chain;Canstatin	0.0683699671422571	0.397
A0A087WPL5;O70133;A0A0R4J2C3;A0A087WRT3	30;30;15;4	Dhx9	Dhx9	ATP-dependent RNA helicase A	0.0683977603526268	-0.515
Q91W43	23	Gldc	Gldc	Glycine dehydrogenase (decarboxylating), mitochondrial	0.0687653681606621	-0.745
Q8VE47;F6VRI6;D6RH76;A0A1L1SSH6	7;3;3;1	Uba5	Uba5	Ubiquitin-like modifier-activating enzyme 5	0.0687653681606621	-0.215
Q08024	2	Cbfb	Cbfb	Core-binding factor subunit beta	0.0691557951546851	-0.267
Q8R1H0	2	Hopx	Hopx	Homeodomain-only protein	0.0691557951546851	-0.894
Q5SS80;B0QZT2;Q5SS84	4;3;2	Dhrs13	Dhrs13	Dehydrogenase/reductase SDR family member 13	0.0691557951546851	0.289
E9Q9V3;F8VQL9;E9PY55;E9Q701;Q9WU42;F6Z4B2;D3Z2J5	11;11;10;10;10;9;6	Ncor2	Ncor2	Nuclear receptor corepressor 2	0.0691557951546851	-0.279
O55091	4	Impact	Impact	Protein IMPACT	0.0691557951546851	0.328
Q8JZY2	3	Commd10	Commd10	COMM domain-containing protein 10	0.0691557951546851	-0.208
A0A075B680;A0A0G2JFL3;A0A0A6YXZ4	3;3;3	Ighv1-62-2	Ighv1-62-2		0.0691557951546851	2.276
Q8BP56;F6QM56;E9QA85	3;3;1	Athl1	Athl1	Acid trehalase-like protein 1	0.0691557951546851	0.527
P47811;B2KF34;B2KF35	4;3;3	Mapk14	Mapk14	Mitogen-activated protein kinase 14	0.0691576925061361	0.185
Q6A099;Q6DFZ1;H3BLN1;H3BLM8	16;16;1;1	Gbf1	Gbf1		0.0700922721296624	-0.223
B0V2P5;Q8BPN8;F6RYL8;B0V2P6	5;5;4;3	Dmxl2	Dmxl2	DmX-like protein 2	0.0700922721296624	-0.304
Q8BJ90	3	Znf771	Znf771	Zinc finger protein 771	0.0703814523853395	-0.354
Q99J36	12	Thumpd1	Thumpd1	THUMP domain-containing protein 1	0.0705886478039657	-0.294
Q99P87	1	Retn	Retn	Resistin	0.0706546247548823	-1.263
Q543K9;P23492;A0A2I3BQH2;A0A2I3BS22	9;9;6;4	Pnp	Pnp	Purine nucleoside phosphorylase	0.0707270743592175	-0.364
Q60709;Q06335	1;1	Aplp2	Aplp2	Amyloid-like protein 2	0.0707618048404695	0.812
Q99KF1;A0A286YDS5	7;6	Tmed9	Tmed9	Transmembrane emp24 domain-containing protein 9	0.0707618048404695	-0.284
Q99N69	1	Lpxn	Lpxn	Leupaxin	0.0709582556668746	0.32
Q9DBP5;A0A0R4J093	13;12	Cmpk1	Cmpk1	UMP-CMP kinase	0.0709601425035818	0.262
Q91Z78;Q9Z2F7	3;3	Bnip3l	Bnip3l	BCL2/adenovirus E1B 19 kDa protein-interacting protein 3-like	0.0709601425035818	0.226
Q80ZS3	5	Mrps26	Mrps26	28S ribosomal protein S26, mitochondrial	0.0711085988253109	-0.297
S4R248;A0A0A0MQ95;S4R203;S4R2V0	13;13;12;2	Arhgap12	Arhgap12		0.0712343742016542	-0.299
Q91YN9	2	Bag2	Bag2	BAG family molecular chaperone regulator 2	0.0717871846050584	-0.658
Q9CQX2	6	Cyb5b	Cyb5b	Cytochrome b5 type B	0.0717871846050584	0.423
Q6W4W7;O70566;E9Q4U7	10;10;9	Diap2;Diaph2	Diap2	Protein diaphanous homolog 2	0.0717871846050584	-0.251
Q8K215	6	Lyrm4	Lyrm4	LYR motif-containing protein 4	0.0717871846050584	-0.239
Q9EQ06	10	Hsd17b11	Hsd17b11	Estradiol 17-beta-dehydrogenase 11	0.0718282369262798	0.426
Q91VM9;D3Z636;G8JL76	8;8;3	Ppa2	Ppa2	Inorganic pyrophosphatase 2, mitochondrial	0.0719651525560206	0.203
Q62192	1	Cd180	Cd180	CD180 antigen	0.0719944474493438	0.745
Q8K0G5	1	Tssc1	Tssc1	Protein TSSC1	0.0721240629054316	0.399
P62702;V9GWY0	16;8	Rps4x;Gm15013	Rps4x	40S ribosomal protein S4, X isoform;40S ribosomal protein S4	0.0721240629054316	-0.298
Q8VC97;A0A1W2P7X7	9;2	Upb1	Upb1	Beta-ureidopropionase	0.0721425487931197	0.4
P62908;D3YV43;A0A140LI77	22;17;14	Rps3	Rps3	40S ribosomal protein S3	0.0721425487931197	-0.242
O35593	10	Psmd14	Psmd14	26S proteasome non-ATPase regulatory subunit 14	0.0721425487931197	0.223
Q99LH1;B1ASC2	5;1	Gnl2	Gnl2	Nucleolar GTP-binding protein 2	0.0721425487931197	-0.332
P70279;A2ALA0	9;5	Surf6	Surf6	Surfeit locus protein 6	0.0721962891663405	-0.298
Q9DB30;D6RG71;A0A0U1RP54;A0A0U1RPC7;D6RGU6	8;3;3;2;2	Phkg2	Phkg2	Phosphorylase b kinase gamma catalytic chain, liver/testis isoform	0.0721962891663405	0.327
Q9CY16	5	Mrps28	Mrps28	28S ribosomal protein S28, mitochondrial	0.0721962891663405	-0.27
A0A1B0GSH8	10				0.0729275297224845	0.489
Q8CCN5;Q0VF62;F7C0F2	9;9;8	Bcas3	Bcas3	Breast carcinoma-amplified sequence 3 homolog	0.0729275297224845	-0.226
A0A075B5N7;A0A140T8Q3;A0A140T8P1;A0A140T8N7;A0A140T8N5;A0A0G2JGY3;P01633	2;1;1;1;1;1;1	Igkv6-13;Igk-V19-17	Igkv6-13	Ig kappa chain V19-17	0.0731163416750525	1.219
Q6PB93	3	Galnt2	Galnt2	Polypeptide N-acetylgalactosaminyltransferase 2;Polypeptide N-acetylgalactosaminyltransferase 2 soluble form	0.0732037710581266	0.593
Q91Z96	5	Bmp2k	Bmp2k	BMP-2-inducible protein kinase	0.0732331053666807	0.336
Q9DCS2;G5E8X1;E9Q7K5;E9Q5B2;D3YZM4	10;9;8;5;4	0610011F06Rik	0610011F06Rik	UPF0585 protein C16orf13 homolog	0.073342290882959	0.259
Q9D853	2	Mettl10	Mettl10	Protein-lysine N-methyltransferase Mettl10	0.073342290882959	0.239
Q99J77	9	Nans	Nans		0.073342290882959	-0.28
Q3TQS1;F6U5V1;A0A0A6YXJ7	5;5;5	Larp1b	Larp1b		0.073342290882959	-0.383
F8WGD4;Q9R0A5	1;1	Nek3	Nek3	Serine/threonine-protein kinase Nek3	0.073342290882959	0.291
Q6PD21;A2AKW4;A2AKW1	6;1;1	Shb	Shb	SH2 domain-containing adapter protein B	0.073342290882959	-0.295
P57746	6	Atp6v1d	Atp6v1d	V-type proton ATPase subunit D	0.073342290882959	-0.269
P99025	5	Gchfr	Gchfr	GTP cyclohydrolase 1 feedback regulatory protein	0.073342290882959	0.318
Q9CZW5	21	Tomm70a	Tomm70a	Mitochondrial import receptor subunit TOM70	0.073342290882959	-0.229
Q8VCQ3;E0CZ57	5;1	Nrbf2	Nrbf2	Nuclear receptor-binding factor 2	0.073342290882959	0.244
Q9JI75;A0A1Y7VMA0;A0A1Y7VL95	12;10;8	Nqo2	Nqo2	Ribosyldihydronicotinamide dehydrogenase [quinone]	0.073342290882959	0.337
Q9DB77;A0A140LI98	19;7	Uqcrc2	Uqcrc2	Cytochrome b-c1 complex subunit 2, mitochondrial	0.0733963263799669	-0.205
Q3TGW2	2	Eepd1	Eepd1	Endonuclease/exonuclease/phosphatase family domain-containing protein 1	0.0735609184444753	0.603
Q8BP47	22	Nars	Nars	Asparagine--tRNA ligase, cytoplasmic	0.0738094864116478	-0.215
Q8R4H7	11	Nags	Nags	N-acetylglutamate synthase, mitochondrial;N-acetylglutamate synthase long form;N-acetylglutamate synthase short form;N-acetylglutamate synthase conserved domain form	0.0738094864116478	-0.384
Q8BVG4	5	Dpp9	Dpp9	Dipeptidyl peptidase 9	0.0738110344279397	0.397
Q08288;D3YU83;D3Z5X8;D3Z7N3;D3Z345	6;1;1;1;1	Lyar	Lyar	Cell growth-regulating nucleolar protein	0.074016458886359	-0.323
Q9CYI4;A0A0R4J047;D3Z765;D3YZ82;D6REI1;D6RGP6;F6QU81	11;10;6;3;2;2;2	Luc7l	Luc7l	Putative RNA-binding protein Luc7-like 1	0.0745133971080004	-0.286
Q99P72;Q8BH78;Q8BHF5	5;4;4	Rtn4	Rtn4	Reticulon-4;Reticulon	0.0745133971080004	0.871
P27773;F6Q404	42;7	Pdia3	Pdia3	Protein disulfide-isomerase A3	0.0745133971080004	-0.332
D3YWT0;D3Z569;D3YTS1;Q9R0P6	4;4;4;4	Sec11a	Sec11a	Signal peptidase complex catalytic subunit SEC11;Signal peptidase complex catalytic subunit SEC11A	0.0745133971080004	-0.565
Q9CRD0;A0A0J9YUB6;A0A0J9YUK7;A0A0J9YTV7	11;9;4;2	Ociad1	Ociad1	OCIA domain-containing protein 1	0.0745133971080004	0.211
E9Q4Y1;E9Q5Z6;Q3UQ40;A0A1D5RMB0	3;3;1;1	Adh6a	Adh6a		0.0745913872891864	-0.495
Q5NBU8	1	Xaf1	Xaf1	XIAP-associated factor 1	0.0745913872891864	0.344
A0A1Y7VM65;Q9QUH0	2;2	Glrx	Glrx	Glutaredoxin-1	0.074922068197035	0.427
Q8BWA8;A2A832;A2A826	4;2;1	Arhgef19	Arhgef19	Rho guanine nucleotide exchange factor 19	0.0750834487971072	0.506
Q8JZN5;A0A0G2JF25;A0A0G2JDY4	19;4;1	Acad9	Acad9	Acyl-CoA dehydrogenase family member 9, mitochondrial	0.0756612485367071	0.288
Q68FG3	5	Spty2d1	Spty2d1	Protein SPT2 homolog	0.0757796962045865	-0.283
Q8CIC2;E9QL43;A0A0R4J1K6	3;3;2	Nupl2	Nupl2	Nucleoporin-like protein 2	0.0757796962045865	-0.35
Q8C5W3;D3YVP4	15;2	Tbcel	Tbcel	Tubulin-specific chaperone cofactor E-like protein	0.0757796962045865	0.381
E9QAE4;A0A286YDS9;A0A286YE36;O88491	2;1;1;1	Nsd1	Nsd1	Histone-lysine N-methyltransferase;Histone-lysine N-methyltransferase, H3 lysine-36 and H4 lysine-20 specific	0.0758589051354594	0.521
P62892	2	Rpl39	Rpl39	60S ribosomal protein L39	0.0761339406380602	-0.29
G3UW82	71	Myh2	Myh2		0.0761339406380602	-2.954
Q99N91	3	Mrpl34	Mrpl34	39S ribosomal protein L34, mitochondrial	0.0762171294961118	-0.264
P25444;D3YVC1;D3YWJ3;D3Z536	11;10;10;6	Rps2;Gm8225	Rps2	40S ribosomal protein S2	0.0762750841711357	-0.208
Q91Z49;D3Z591	5;4	Fyttd1	Fyttd1	UAP56-interacting factor	0.0766087896443812	-0.307
Q9CQ69;I7HPX6	8;3	Uqcrq	Uqcrq	Cytochrome b-c1 complex subunit 8	0.0766943394793506	-0.224
P26150;E9PXG7;B1ARP0;P26149;O35469;P24815	13;11;9;6;6;2	Hsd3b3	Hsd3b3	3 beta-hydroxysteroid dehydrogenase/Delta 5-->4-isomerase type 3;3-beta-hydroxy-Delta(5)-steroid dehydrogenase;Steroid Delta-isomerase	0.0767776451197057	-0.479
E9Q2S9;Q9CR29	6;6	Ccdc43	Ccdc43	Coiled-coil domain-containing protein 43	0.0767776451197057	-0.256
P14869;D3YVM5;S4R1N1	14;11;11	Rplp0	Rplp0	60S acidic ribosomal protein P0	0.0768247384450909	-0.296
P48437;Q8BII1	6;1	Prox1	Prox1	Prospero homeobox protein 1	0.0768247384450909	-0.249
Q62084	2	Ppp1r14b	Ppp1r14b	Protein phosphatase 1 regulatory subunit 14B	0.0770644160652119	0.29
J3QMC5;A2ANY6	1;1	Mdn1	Mdn1		0.0772891411912782	-0.439
O35685	20	Nudc	Nudc	Nuclear migration protein nudC	0.0775111200642836	-0.216
P01899;E9PX63;Q4KN81;O19441;V9GXI4;G3UZL7;V9GXR0;Q05A75	13;2;2;2;1;1;1;1	H2-D1	H2-D1	H-2 class I histocompatibility antigen, D-B alpha chain	0.0777065967592146	0.624
Q60631;B1AT92;B1AT95	11;11;3	Grb2	Grb2	Growth factor receptor-bound protein 2	0.0781283383309857	0.198
A0A087WRE5;Q6P3D0;A0A087WSB5;E9Q9G1	6;6;3;1	Nudt16	Nudt16	U8 snoRNA-decapping enzyme	0.0781283383309857	0.203
O88653;A0A0G2JGQ3	3;1	Lamtor3	Lamtor3	Ragulator complex protein LAMTOR3	0.0781854282502621	-0.252
Q9R1L5	1	Mast1	Mast1	Microtubule-associated serine/threonine-protein kinase 1	0.0784294537006474	-0.729
Q9R0A0;D6RH82	13;3	Pex14	Pex14	Peroxisomal membrane protein PEX14	0.0784667735069378	0.333
Q8CGC7	54	Eprs	Eprs	Bifunctional glutamate/proline--tRNA ligase;Glutamate--tRNA ligase;Proline--tRNA ligase	0.0784711202592937	-0.207
Q3UNZ8;A0A0A6YXW5;A0A0A6YWV6;A0A0A6YWZ0	8;3;3;2			Quinone oxidoreductase-like protein 2	0.0784951052232778	0.258
P24472;A0A1L1SS61	9;2	Gsta4	Gsta4	Glutathione S-transferase A4	0.0785768756468882	0.49
H7BX82;E9Q6Q8;E0CX53;Q8BYJ6;F6SUV7	2;2;2;2;1	Tbc1d4	Tbc1d4	TBC1 domain family member 4	0.0785768756468882	0.77
A0A1D5RLL6;A0A1D5RLY0;A0A1D5RMB5;A0A0R4J055;Q6TXD4	3;3;3;3;3	Dnmbp	Dnmbp	Dynamin-binding protein	0.0785768756468882	0.414
P70303;A2AEQ5	2;1	Ctps2	Ctps2	CTP synthase 2	0.0786128050434763	0.313
Q5RKZ7;G3UYX9;G3UXN5;G3UZD4	12;3;2;2	Mocs1	Mocs1	Molybdenum cofactor biosynthesis protein 1;Cyclic pyranopterin monophosphate synthase;Cyclic pyranopterin monophosphate synthase accessory protein	0.0786128050434763	-0.239
Q6PAR5;F6X819;F7ADQ2;F7ADT6;F7ADS7;E9Q0D1	10;6;6;5;5;1	Gapvd1	Gapvd1	GTPase-activating protein and VPS9 domain-containing protein 1	0.0786128050434763	-0.19
Q07417	20	Acads	Acads	Short-chain specific acyl-CoA dehydrogenase, mitochondrial	0.0786128050434763	0.409
P62245;F8WJ41;D3Z712;D3YVB4	9;8;7;6	Rps15a	Rps15a	40S ribosomal protein S15a	0.0786128050434763	-0.272
Q91WM3	3	Rrp9	Rrp9	U3 small nucleolar RNA-interacting protein 2	0.0786821369380805	-0.218
P35582	1	Foxa1	Foxa1	Hepatocyte nuclear factor 3-alpha	0.0786821369380805	-0.375
Q3UVK0;G8JL46;F6TQS9	4;1;1	Ermp1	Ermp1	Endoplasmic reticulum metallopeptidase 1	0.0786821369380805	0.799
Q921N6;H3BLJ6	7;3	Ddx27	Ddx27	Probable ATP-dependent RNA helicase DDX27	0.0786821369380805	-0.252
Q5ND29	16	Rilp	Rilp	Rab-interacting lysosomal protein	0.0786821369380805	-0.24
Q99KX1	3	Mlf2	Mlf2	Myeloid leukemia factor 2	0.0786821369380805	-0.258
Q8CJF9	4	Ago3	Ago3	Protein argonaute-3	0.0786821369380805	-0.277
P43120	2	Hhex	Hhex	Hematopoietically-expressed homeobox protein Hhex	0.0786821369380805	-0.394
Q8K2T1;D3YU12;G5E8S7	7;7;5	Nmral1	Nmral1	NmrA-like family domain-containing protein 1	0.0786821369380805	-0.362
O08601	40	Mttp	Mttp	Microsomal triglyceride transfer protein large subunit	0.0787501157661366	0.384
Q9CWG9	2	Bloc1s2	Bloc1s2	Biogenesis of lysosome-related organelles complex 1 subunit 2	0.0789561027196755	-0.205
P28352;D3Z124;D3Z6R9;F6QA74	8;7;7;7	Apex1	Apex1	DNA-(apurinic or apyrimidinic site) lyase;DNA-(apurinic or apyrimidinic site) lyase, mitochondrial	0.0792792343029508	-0.211
E9PUQ8;A0A087WP49;A0A087WP73	2;1;1	Dgkd	Dgkd	Diacylglycerol kinase	0.0793647326957036	0.332
Q9DBL9	2	Abhd5	Abhd5	1-acylglycerol-3-phosphate O-acyltransferase ABHD5	0.0793647326957036	0.335
P52760	12	Hrsp12	Hrsp12	Ribonuclease UK114	0.079444858347994	0.211
Q8R180;A0A2I3BPM1	7;2	Ero1l	Ero1l	ERO1-like protein alpha	0.0797299024761857	-0.238
Q8R4C2;D3Z4D2;Q8BR30	4;3;3	Rufy2	Rufy2	RUN and FYVE domain-containing protein 2	0.0797299024761857	-0.425
Q3URS9	11	Ccdc51	Ccdc51	Coiled-coil domain-containing protein 51	0.0797386938174858	-0.273
Q3U276	1	Sdhaf1	Sdhaf1	Succinate dehydrogenase assembly factor 1, mitochondrial	0.0800057124715671	-0.292
O70250	8	Pgam2	Pgam2	Phosphoglycerate mutase 2	0.0800820945291477	-2.445
A2AH75	15	Kif1b	Kif1b	Kinesin-like protein	0.0803203543372817	0.478
O09165	1	Casq1	Casq1	Calsequestrin-1	0.0803262849459394	-1.79
D3Z5K6;Q9CQV7;G3X8S1	8;8;5	Dnajc19	Dnajc19	Mitochondrial import inner membrane translocase subunit TIM14	0.0803691289346393	-0.303
P62748;A0A1Y7VMK3;A2A7R5;D3Z1M0;D3Z2Z8	6;4;2;1;1	Hpcal1	Hpcal1	Hippocalcin-like protein 1	0.0804484266221093	0.351
P14131	14	Rps16	Rps16	40S ribosomal protein S16	0.0805136909717994	-0.318
P20801	3	Tnnc2	Tnnc2	Troponin C, skeletal muscle	0.0805136909717994	-3.457
Q9ESX5;B7ZCL7;A2AN81;F6YUI5;F6S1S5	14;11;6;6;2	Dkc1	Dkc1	H/ACA ribonucleoprotein complex subunit 4	0.0805136909717994	-0.222
Q9D7N3;A0A0J9YU02	16;4	Mrps9	Mrps9	28S ribosomal protein S9, mitochondrial	0.0805136909717994	-0.275
Q920D3	1	Med28	Med28	Mediator of RNA polymerase II transcription subunit 28	0.0805136909717994	-0.635
A2RSQ0	9	Dennd5b	Dennd5b	DENN domain-containing protein 5B	0.0805136909717994	0.184
Q8CJ96	5	Rassf8	Rassf8	Ras association domain-containing protein 8	0.0807149449367296	-0.33
Q6GV12	2	Kdsr	Kdsr	3-ketodihydrosphingosine reductase	0.0807149449367296	0.916
P61082;F7CDT0;F6WMC0;G5E919	8;6;6;4	Ube2m	Ube2m	NEDD8-conjugating enzyme Ubc12	0.0807149449367296	-0.271
Q61133;A0A1W2P7J9;A0A1W2P6L1	6;6;5	Gstt2	Gstt2	Glutathione S-transferase theta-2	0.0807149449367296	0.548
Q91YR7	16	Prpf6	Prpf6	Pre-mRNA-processing factor 6	0.0808373510152502	-0.204
P46656;A0A1L1STP5	5;2	Fdx1	Fdx1	Adrenodoxin, mitochondrial	0.0808373510152502	-0.329
Q9EPK6	8	Sil1	Sil1	Nucleotide exchange factor SIL1	0.0808373510152502	-0.37
Q80WQ2;A0A1D5RLY2;A0A1D5RLN5	8;6;3	Vac14	Vac14	Protein VAC14 homolog	0.0808582603006695	0.405
A0A1B0GSG5;Q91VI7;A0A1B0GRG4;A0A1B0GRY7	9;9;5;2	Rnh1	Rnh1	Ribonuclease inhibitor	0.0808582603006695	0.288
Q01705	3	Notch1	Notch1	Neurogenic locus notch homolog protein 1;Notch 1 extracellular truncation;Notch 1 intracellular domain	0.0811918650920154	0.43
Q5U3L0;Q3UD40;E9QJU7;Q06649;D3Z107	6;6;6;6;1	Sh3bp2	Sh3bp2	SH3 domain-binding protein 2	0.0815797672939396	-0.387
K3W4L0;B2RRE2;E9QAX2;Q9JMH9;E9Q405;A0A1C7ZN10;E9QA74	49;49;49;49;37;37;35	Myo18a	Myo18a	Unconventional myosin-XVIIIa	0.0815797672939396	-0.204
P47911;A0A0J9YU32	20;1	Rpl6	Rpl6	60S ribosomal protein L6	0.0816702711004718	-0.275
Q3TZZ7;A0A1Y7VM39	10;1	Esyt2	Esyt2	Extended synaptotagmin-2	0.0816702711004718	0.357
I7HPV9;Q69ZK0	3;3	Prex1	Prex1	Phosphatidylinositol 3,4,5-trisphosphate-dependent Rac exchanger 1 protein	0.0816833977092717	0.576
A0A0R4J015;J3QML2;B2RX12;A0A1B0GT25;E9PUE8;B2RUS7;P70170	15;15;15;1;1;1;1	Abcc3	Abcc3	Canalicular multispecific organic anion transporter 2	0.0820330369739917	1.226
P11499;E9Q3D6;E9Q0C3;E9PX27;D3Z1R1	50;13;7;6;4	Hsp90ab1	Hsp90ab1	Heat shock protein HSP 90-beta	0.0820330369739917	-0.272
A0A0R4J195;Q9CSU0;F6YB25;F7DAY5	8;8;6;5	Rprd1b	Rprd1b	Regulation of nuclear pre-mRNA domain-containing protein 1B	0.0828391776815049	-0.213
Q91X36;Q3UQP7;D3Z6D1;D6RH78	6;3;3;1	Sult5a1	Sult5a1	Sulfotransferase	0.0832653983274783	-0.481
F6S1R2;Q8N9S3;A2AF81;A2AF82	6;6;5;2	Ahsa2	Ahsa2	Activator of 90 kDa heat shock protein ATPase homolog 2	0.0832653983274783	-0.276
Q9CQ60;Q8CBG6;D3Z4X1;F6X8L5	10;7;6;5	Pgls	Pgls	6-phosphogluconolactonase	0.0837065649234035	0.213
A2AEW8;Q8VD04;A2AEW9;A2AEW5;A2AEW6	23;23;22;14;12	Gripap1	Gripap1	GRIP1-associated protein 1	0.0837065649234035	-0.272
O88958;D3Z0R5	5;1	Gnpda1	Gnpda1	Glucosamine-6-phosphate isomerase 1	0.0837247179428018	0.285
Q9D1R2	4	Kti12	Kti12	Protein KTI12 homolog	0.0839626879995852	-0.188
F7AA26;O54931;A2APJ1;A2API9	9;7;1;1	Pakap;Akap2	Pakap	A-kinase anchor protein 2	0.0840312555878946	0.225
Q8BTW9	7	Pak4	Pak4	Serine/threonine-protein kinase PAK 4	0.0840312555878946	-0.202
Q6P8J7	5	Ckmt2	Ckmt2	Creatine kinase S-type, mitochondrial	0.0840757282218294	-2.657
Q9CRB8	5	Mtfp1	Mtfp1	Mitochondrial fission process protein 1	0.0841424973620864	0.359
Q8VC48	1	Pex12	Pex12	Peroxisome assembly protein 12	0.0843721612851007	0.549
Q571F8;F6WPK7;E0CYF7;F6SJZ7;D6RI88;E0CXA4	13;8;3;3;3;1	Gls2	Gls2	Glutaminase liver isoform, mitochondrial	0.0844188055512911	-0.598
Q9Z0M5	6	Lipa	Lipa	Lysosomal acid lipase/cholesteryl ester hydrolase	0.0844188055512911	0.21
Q63810	4	Ppp3r1	Ppp3r1	Calcineurin subunit B type 1	0.0845955572152837	0.343
Q91Z83;B8JJH1;A0A2I3BQV3;Q1WJL6	40;1;1;1	Myh7	Myh7	Myosin-7	0.0848010613003384	-2.584
A0A1Y7VN19;Q9CXR1	5;5	Dhrs7	Dhrs7	Dehydrogenase/reductase SDR family member 7	0.0848010613003384	1.013
Q8R050;Q149F3;F7CE88;REV__S4R1J5;REV__S4R2R4;REV__Q05921	23;10;3;1;1;1	Gspt1	Gspt1	Eukaryotic peptide chain release factor GTP-binding subunit ERF3A	0.0848010613003384	-0.214
P41105;F6Z0X0	14;3	Rpl28	Rpl28	60S ribosomal protein L28	0.0856693930927658	-0.385
Q80Y55	6	Bsdc1	Bsdc1	BSD domain-containing protein 1	0.0856958983890599	0.215
A0A0R4J1C2;A0A0R4IZW8;O88456;Q9D7J7	5;5;5;2	Capns1	Capns1	Calpain small subunit 1	0.0856958983890599	0.31
Q9D8W5;B1AT36;Q3TRH2	16;15;12	Psmd12	Psmd12	26S proteasome non-ATPase regulatory subunit 12	0.0856958983890599	0.18
Q91WK2	12	Eif3h	Eif3h	Eukaryotic translation initiation factor 3 subunit H	0.0856958983890599	-0.211
Q9DC71	11	Mrps15	Mrps15	28S ribosomal protein S15, mitochondrial	0.0856958983890599	-0.266
Q9JKL4	3	Ndufaf3	Ndufaf3	NADH dehydrogenase [ubiquinone] 1 alpha subcomplex assembly factor 3	0.0861269975507584	-0.199
A2A547;P84099	8;8	Rpl19	Rpl19	Ribosomal protein L19;60S ribosomal protein L19	0.0862201070956846	-0.274
Q9DB98	2	Leng1	Leng1	Leukocyte receptor cluster member 1 homolog	0.0862201070956846	-0.29
A2AKD7;Q61234	5;5	Snta1	Snta1	Alpha-1-syntrophin	0.0866663713136027	-0.221
Q91YS8;D3Z368;Q8BW96	3;1;1	Camk1	Camk1	Calcium/calmodulin-dependent protein kinase type 1	0.0868164284290685	0.315
Q91WV7	3	Slc3a1	Slc3a1	Neutral and basic amino acid transport protein rBAT	0.0871734148802994	-0.67
Q8C0E2	8	Vps26b	Vps26b	Vacuolar protein sorting-associated protein 26B	0.087299014737734	-0.221
Q9R182	9	Angptl3	Angptl3	Angiopoietin-related protein 3	0.0874415736479768	0.32
Q60932	16	Vdac1	Vdac1	Voltage-dependent anion-selective channel protein 1	0.0874878325156556	-0.311
E9PX24;Q3UN90	2;2	Lyrm9	Lyrm9	LYR motif-containing protein 9	0.0874878325156556	-0.343
Q61419;A0A286YDH3	6;2	Cmah	Cmah	Cytidine monophosphate-N-acetylneuraminic acid hydroxylase	0.0877925545696909	-0.323
Q9Z2I8;A0A0N4SWD1	29;7	Suclg2	Suclg2	Succinyl-CoA ligase [GDP-forming] subunit beta, mitochondrial	0.0877925545696909	0.171
Q3TYL7;Q9QYJ3	11;11	Dnajb1	Dnajb1	DnaJ homolog subfamily B member 1	0.0877925545696909	-0.496
Q9CQF0	9	Mrpl11	Mrpl11	39S ribosomal protein L11, mitochondrial	0.0877925545696909	-0.198
Q78PY7;Q3TJ56;E9Q3E9	46;31;8	Snd1	Snd1	Staphylococcal nuclease domain-containing protein 1	0.0877925545696909	-0.263
Q9DBG9	2	Tax1bp3	Tax1bp3	Tax1-binding protein 3	0.0877925545696909	0.293
Q8CCF0	11	Prpf31	Prpf31	U4/U6 small nuclear ribonucleoprotein Prp31	0.0877925545696909	-0.278
Q8CG72	7	Adprhl2	Adprhl2	Poly(ADP-ribose) glycohydrolase ARH3	0.0877925545696909	0.211
A2A7S7;F6VXZ2	33;2	Yars	Yars	Tyrosine--tRNA ligase	0.0877925545696909	-0.249
P62077	3	Timm8b	Timm8b	Mitochondrial import inner membrane translocase subunit Tim8 B	0.0877925545696909	-0.247
A0A0A6YW53;P97820;B7ZNR9;B2RUE8;A0A0A6YWR8;F8VPL5;A0A0A6YWM8;E9PVG7;A0A0A6YWJ2;A0A0A6YVZ8;A0A0A6YVR7;B9EKN8;E9PUL9;E0CY98;E0CXD6;E0CZF8;E0CZD7;A0A0A6YXE5;B2RQ80;P83510;E0CYV5	8;8;8;8;8;8;8;8;3;3;2;2;2;2;2;2;2;2;2;2;1	Map4k4	Map4k4	Mitogen-activated protein kinase kinase kinase kinase 4	0.0879134732501012	0.275
A0A087WNM1;Q91Z67;A0A087WSQ1;A0A087WS59;A0A087WS73	6;6;5;3;1	Srgap2	Srgap2	SLIT-ROBO Rho GTPase-activating protein 2	0.0880292729355752	0.27
E9QNR6;Q8VD62	6;5	AI837181;Bles03	AI837181	UPF0696 protein C11orf68 homolog	0.0880292729355752	0.18
P29699;CON__P12763	7;1	Ahsg	Ahsg	Alpha-2-HS-glycoprotein	0.0881991885522065	-0.797
A2AJT4;A2AJT5;A2AJT3	5;5;4	Pnisr	Pnisr	Arginine/serine-rich protein PNISR	0.0881991885522065	-0.275
Q9D0J4	4	Arl2	Arl2	ADP-ribosylation factor-like protein 2	0.0884438442058735	0.332
F8VPQ6	2	Alpi	Alpi	Alkaline phosphatase	0.0884922791657139	-0.708
Q62422	6	Ostf1	Ostf1	Osteoclast-stimulating factor 1	0.0885943110678381	0.288
D3Z3X1;Q9EQC1;D3Z3X2;A0A0U1RQA2	5;5;2;1	Hsd3b7	Hsd3b7	3 beta-hydroxysteroid dehydrogenase type 7	0.0885943110678381	0.464
Q3U1J4	28	Ddb1	Ddb1	DNA damage-binding protein 1	0.0887357295509545	0.259
F6YVP7;P62270;A0A1Y7VKY1;S4R1N6	14;14;13;10	Gm10260;Rps18	Gm10260	40S ribosomal protein S18	0.0887891315520822	-0.261
P23116	57	Eif3a	Eif3a	Eukaryotic translation initiation factor 3 subunit A	0.0887891315520822	-0.204
E9PZ54;E9Q3C8;E9Q2N5;E9Q8U3;Q6P6I6;Q3UIJ9	2;1;1;1;1;1	Gcom1;Polr2m;Myzap	Gcom1	DNA-directed RNA polymerase II subunit GRINL1A;Myocardial zonula adherens protein	0.0888427392162963	-0.378
Q9CQJ8	11	Ndufb9	Ndufb9	NADH dehydrogenase [ubiquinone] 1 beta subcomplex subunit 9	0.0888689195861499	0.64
Q91VD9;A0A087WQR0;A0A087WP77;A0A087WSU3;A0A087WQ77;A0A087WR47	26;4;3;2;2;1	Ndufs1	Ndufs1	NADH-ubiquinone oxidoreductase 75 kDa subunit, mitochondrial	0.0888689195861499	0.537
P82198;Q3UXJ2	8;7	Tgfbi	Tgfbi	Transforming growth factor-beta-induced protein ig-h3	0.0888689195861499	0.572
B7ZN28;Q9EPX2	3;3	Papln	Papln	Papilin	0.0888689195861499	0.659
P07309	6	Ttr	Ttr	Transthyretin	0.0890409695743002	0.509
Q8C8Z9;G3UYK9;G3UY34;Q8K0N0;G3UZ87;G3UYM7;O70585;G3UZJ3;G3UXK0;A0A1Y7VJN9;Q8CFR5;A0A1Y7VL34;Q9D2N4;G3UYD1	5;4;4;4;4;4;4;3;3;2;2;2;2;1	Dtnb	Dtnb	Dystrobrevin;Dystrobrevin beta	0.0890409695743002	-0.249
Q9D0K2;Q3UJQ9	9;8	Oxct1	Oxct1	Succinyl-CoA:3-ketoacid coenzyme A transferase 1, mitochondrial;Succinyl-CoA:3-ketoacid-coenzyme A transferase	0.0890409695743002	-0.912
Q9CQM8;O09167	10;10	Rpl21	Rpl21	60S ribosomal protein L21	0.0892095538217151	-0.338
Q9D820;A0A0A0MQH9	7;1	Prorsd1	Prorsd1	Prolyl-tRNA synthetase associated domain-containing protein 1	0.0892560668776444	0.248
Q9Z0H7	1	Bcl10	Bcl10	B-cell lymphoma/leukemia 10	0.0892560668776444	0.275
Q9JMH6;A0A1W2P6U1	15;5	Txnrd1	Txnrd1	Thioredoxin reductase 1, cytoplasmic	0.0892591528888289	0.227
F6VT90;Q9DCT4;Q9CY21;D3YYK7	2;2;2;1	Wbscr22	Wbscr22	Probable 18S rRNA (guanine-N(7))-methyltransferase	0.0892940149003738	-0.319
Q9CYF5	2	Wbscr16	Wbscr16	Williams-Beuren syndrome chromosomal region 16 protein homolog	0.0895191119033465	-0.292
Q9D665;G3UXV3	3;1	Sdr42e1	Sdr42e1	Short-chain dehydrogenase/reductase family 42E member 1	0.0896481372496163	0.871
P21570	2	Ang	Ang	Angiogenin	0.0899624058175862	-1.004
Q91WF7	4	Fig4	Fig4	Polyphosphoinositide phosphatase	0.0899624058175862	0.299
Q9CQE3;D3Z198;D3YWF8	3;3;2	Mrps17	Mrps17	28S ribosomal protein S17, mitochondrial	0.0905395597818513	-0.244
E0CX38;E0CY48;Q8BYY4	1;1;1	Ttc39b	Ttc39b	Tetratricopeptide repeat protein 39B	0.0905395597818513	-0.322
A2AQJ8;Q8BVW0	5;5	Ganc	Ganc	Neutral alpha-glucosidase C	0.0907579605966427	0.419
A0A0R4J0Q5;P21619	31;31	Lmnb2	Lmnb2	Lamin-B2	0.0907579605966427	0.264
Q8JZR0;A0A286YCG4;A0A286YD68	23;4;2	Acsl5	Acsl5	Long-chain-fatty-acid--CoA ligase 5	0.0907713943500836	0.724
Q5SX39	71	Myh4	Myh4	Myosin-4	0.0913100613827233	-2.951
Q02248;E9Q6A9;F7BAC9;D3YUH4;F7CRC6;D3Z5Q1;E9PW26;F6QZ47;D3Z7S6	19;16;7;4;3;2;2;2;1	Ctnnb1	Ctnnb1	Catenin beta-1	0.0913735022384224	-0.264
Q9WUL7	4	Arl3	Arl3	ADP-ribosylation factor-like protein 3	0.0923835814480816	-0.27
O54833;A0A1D5RM74;A0A1D5RLE4;A0A1D5RM55	9;6;6;4	Csnk2a2	Csnk2a2	Casein kinase II subunit alpha	0.0923835814480816	0.299
Q4VAA7	2	Snx33	Snx33	Sorting nexin-33	0.0923851732197394	0.225
P50396;B7FAU8;D6RI86	16;7;6	Gdi1	Gdi1	Rab GDP dissociation inhibitor alpha	0.0927427128564382	0.238
P36552	21	Cpox	Cpox	Oxygen-dependent coproporphyrinogen-III oxidase, mitochondrial	0.0927427128564382	0.297
A0A1L1SQA8;P62852	7;7	Rps25	Rps25	40S ribosomal protein S25	0.0928431797100498	-0.276
O54998;H3BJI5	3;1	Fkbp7	Fkbp7	Peptidyl-prolyl cis-trans isomerase FKBP7	0.0933342182940357	0.328
P97384;D3Z7U0	17;11	Anxa11	Anxa11	Annexin A11;Annexin	0.0933342182940357	0.181
Q9D799	1	Mtfmt	Mtfmt	Methionyl-tRNA formyltransferase, mitochondrial	0.0935828604360445	-0.24
P06684;A0A0J9YUU3	17;2	C5	C5	Complement C5;Complement C5 beta chain;Complement C5 alpha chain;C5a anaphylatoxin;Complement C5 alpha chain	0.0935828604360445	-0.275
Q9D211	2	Cdkn2aipnl	Cdkn2aipnl	CDKN2AIP N-terminal-like protein	0.0935828604360445	0.263
P59999;Q3TX55;E9PWA7	8;3;3	Arpc4	Arpc4	Actin-related protein 2/3 complex subunit 4	0.0935828604360445	-0.302
P63085	7	Mapk1	Mapk1	Mitogen-activated protein kinase 1	0.0935828604360445	0.253
Q64459;Q9JMA7;Q64481	10;3;3	Cyp3a11	Cyp3a11	Cytochrome P450 3A11	0.0935828604360445	1.238
Q99LD9;D3Z487;D3Z7J6	9;6;5	Eif2b2	Eif2b2	Translation initiation factor eIF-2B subunit beta	0.0935828604360445	-0.188
A0A140T8M1;P01646;P01645;P01644	1;1;1;1			Ig kappa chain V-V region HP 123E6;Ig kappa chain V-V region HP 93G7;Ig kappa chain V-V region HP R16.7	0.0935850996541394	1.749
D3YXF5;CON__Q29RQ1	8;1	C7	C7		0.0935850996541394	-0.551
Q8CJH3	6	Plxnb1	Plxnb1	Plexin-B1	0.0936151537859389	-0.495
P61255;B1ARA3;B1ARA5	13;12;10	Rpl26	Rpl26	60S ribosomal protein L26	0.0942269636094273	-0.345
Q9CR25	3	Dph2	Dph2	Diphthamide biosynthesis protein 2	0.0942579981309961	0.289
A2AE27;Q9DBT5;A0A1L1SRX2;O08739	10;9;1;1	Ampd2	Ampd2	AMP deaminase 2	0.0943275680835582	0.211
Q9CPW7	3	Zmat2	Zmat2	Zinc finger matrin-type protein 2	0.0943832681858181	-0.245
Q99LC3	11	Ndufa10	Ndufa10	NADH dehydrogenase [ubiquinone] 1 alpha subcomplex subunit 10, mitochondrial	0.0949914846977409	0.587
Q9CRB6	2	Tppp3	Tppp3	Tubulin polymerization-promoting protein family member 3	0.0951837502498821	-0.835
P28867;Q1MX43;Q1MX41;Q1MX42;Q1MX40	6;4;3;3;2	Prkcd	Prkcd	Protein kinase C delta type;Protein kinase C delta type regulatory subunit;Protein kinase C delta type catalytic subunit;Protein kinase C	0.09522583199759	0.285
S4R287;Q9CR27;S4R1K7;G3UWG7	3;3;1;1	Ccdc53	Ccdc53	WASH complex subunit CCDC53	0.0953340241607833	-0.273
Q3TUQ7;Q5EG47	9;9	Prkaa1	Prkaa1	5-AMP-activated protein kinase catalytic subunit alpha-1	0.095558811465225	0.181
O35969	7	Gamt	Gamt	Guanidinoacetate N-methyltransferase	0.0955737238456762	0.318
P11404	6	Fabp3	Fabp3	Fatty acid-binding protein, heart	0.0958582251160296	-2.182
E9Q1A0;G3X9L9;Q80YT7;Q3UR03	12;12;12;1	Pde4dip	Pde4dip	Myomegalin	0.0958614294131109	0.207
Q9JJF3	3	No66	No66	Bifunctional lysine-specific demethylase and histidyl-hydroxylase NO66	0.0959305276123222	0.288
Q6ZPR6	7	Ibtk	Ibtk	Inhibitor of Bruton tyrosine kinase	0.0959305276123222	0.235
Q9JM62;D3Z6V2	4;1	Reep6	Reep6	Receptor expression-enhancing protein 6	0.0960700053965734	0.625
Q8C8T8;H7BWY8;Z4YL87	3;2;2	Tsr2	Tsr2	Pre-rRNA-processing protein TSR2 homolog	0.0963008266430557	0.219
Q8BHD8;F6SPX7;B0R0C7	2;1;1	Pcmtd2	Pcmtd2	Protein-L-isoaspartate O-methyltransferase domain-containing protein 2	0.0963008266430557	0.36
A0A0N4SVP5;A0A087WR75;Q7TT18	1;1;1	Atf7ip	Atf7ip	Activating transcription factor 7-interacting protein 1	0.0963008266430557	0.457
A1L3P4;D3Z0Q9;B0QZV3	2;1;1	Slc9a6	Slc9a6	Sodium/hydrogen exchanger	0.0963008266430557	0.591
A0A140T8N0;P01639	2;2	Gm5571	Gm5571	Ig kappa chain V-V region MOPC 41	0.0964195618620703	1.057
A0A1B0GT81;Q07813;A0A1B0GS13;A0A1B0GTA4;A0A1B0GT35	5;5;4;4;1	Bax	Bax	Apoptosis regulator BAX	0.0964195618620703	0.371
Q5SVR0;Q3UYK3	8;1	Tbc1d9b	Tbc1d9b	TBC1 domain family member 9B	0.0964619055947874	0.191
Q6ZQL4	5	Wdr43	Wdr43	WD repeat-containing protein 43	0.0964619055947874	-0.378
Q64674	9	Srm	Srm	Spermidine synthase	0.0965562076957015	-0.362
Q8R3Q6;F8WJI3;E9Q4B5	7;7;6	Ccdc58	Ccdc58	Coiled-coil domain-containing protein 58	0.0965867817080606	-0.213
P45376;D3YVJ7	11;7	Akr1b1;Akr1b3	Akr1b1	Aldose reductase	0.096758542647729	-0.412
E9PV80;Q61026	4;4	Ncoa2	Ncoa2	Nuclear receptor coactivator 2	0.096758542647729	-0.282
Q9CYV5;Q8C8G3	5;2	Tmem135	Tmem135	Transmembrane protein 135	0.0969460764796256	0.717
Q9DAM7	2	Tmem263	Tmem263	Transmembrane protein 263	0.0969460764796256	-0.294
A0A0R4J233;A0A1W2P6J7;Q8C650;A0A1W2P866	9;9;9;3	Sept10	Sept10	Septin-10	0.0969460764796256	0.235
P34914;A8JYK8	25;19	Ephx2	Ephx2	Bifunctional epoxide hydrolase 2;Cytosolic epoxide hydrolase 2;Lipid-phosphate phosphatase	0.0969460764796256	0.429
O35239	3	Ptpn9	Ptpn9	Tyrosine-protein phosphatase non-receptor type 9	0.097002819704599	0.306
Q8CIE4	5	Parp10	Parp10		0.097058452711736	0.223
Q8VHQ9;A2AVR6;F6SS52;E0CYS0	5;4;1;1	Acot11	Acot11	Acyl-coenzyme A thioesterase 11	0.0973776343584738	0.673
Q9CWE0;D6RCX5;D3Z0X8;D3YW54	10;6;6;6	Mtfr1l	Mtfr1l	Mitochondrial fission regulator 1-like	0.0980519507700033	-0.305
P70188	2	Kifap3	Kifap3	Kinesin-associated protein 3	0.0980519507700033	-0.465
Q99J87	6	Dhx58	Dhx58	Probable ATP-dependent RNA helicase DHX58	0.0984080185934874	0.333
O55135;A6PWZ2	3;1	Eif6	Eif6	Eukaryotic translation initiation factor 6	0.0985248225456425	0.234
Q8K0E8;CON__P02676	30;3	Fgb	Fgb	Fibrinogen beta chain;Fibrinopeptide B;Fibrinogen beta chain	0.0985248225456425	-0.441
Q80VQ0	1	Aldh3b1	Aldh3b1	Aldehyde dehydrogenase family 3 member B1	0.0985248225456425	0.398
Q9QXZ6;E9Q0W2;A0A0G2JDD1;Q91YY5	4;2;1;1	Slco1a1	Slco1a1	Solute carrier organic anion transporter family member 1A1	0.0985731013659269	-1.312
P50518;A0A0N4SW07;A0A0N4SWA3;A0A0N4SW34;Q9D593	11;7;5;4;3	Atp6v1e1	Atp6v1e1	V-type proton ATPase subunit E 1	0.0985731013659269	-0.282
E9Q9J4;Q6ZQB6;A0A087WPZ7;A2ARP1	13;13;3;1	Ppip5k2	Ppip5k2	Inositol hexakisphosphate and diphosphoinositol-pentakisphosphate kinase 2	0.0985731013659269	-0.168
Q7TSH2;E0CXM1;E0CZ55;E0CX43	6;1;1;1	Phkb	Phkb	Phosphorylase b kinase regulatory subunit beta	0.0985731013659269	0.546
Q9CXW4;E9PYL9;A2BH06;E9PZB3	10;9;7;7	Rpl11;Gm10036;Gm5093	Rpl11	60S ribosomal protein L11	0.0985731013659269	-0.283
Q9CR16;A0A0A6YW70	26;5	Ppid	Ppid	Peptidyl-prolyl cis-trans isomerase D	0.0985731013659269	-0.278
P40338;A0A0N4SW09	2;1	Vhl	Vhl	Von Hippel-Lindau disease tumor suppressor	0.0985731013659269	-0.26
Q9WUB0	7	Rbck1	Rbck1	RanBP-type and C3HC4-type zinc finger-containing protein 1	0.0989268095344897	-0.24
O08797	7	Serpinb9	Serpinb9		0.0989398359807807	0.328
A0A0N4SVB8;Q9CQW2	5;5	Arl8b	Arl8b	ADP-ribosylation factor-like protein 8B	0.0996022811389733	-0.501
P62257;E9Q3U1	4;3	Ube2h	Ube2h	Ubiquitin-conjugating enzyme E2 H	0.0997298020468298	0.359
A0A1Y7VKX7;F8WJA0;Q9ESV0;A0A1Y7VLU4;A0A1Y7VK75	4;4;4;2;1	Ddx24	Ddx24	ATP-dependent RNA helicase DDX24	0.100066530703475	-0.345
Q9R1C7;A0A1B0GRU8;A0A1B0GSH6;A0A1B0GSF1	13;12;1;1	Prpf40a	Prpf40a	Pre-mRNA-processing factor 40 homolog A	0.100209197964657	-0.21
Q8R1I1	3	Uqcr10	Uqcr10	Cytochrome b-c1 complex subunit 9	0.100785354460018	-0.34
Q3ULL6;F6Q8N5	10;6	Upf3b	Upf3b		0.100980564092005	-0.307
B1AT82;Q9D0M1;B1AT84;B1AT83	11;10;4;4	Prpsap1	Prpsap1	Phosphoribosyl pyrophosphate synthase-associated protein 1	0.101067492217437	0.265
P97431	5	Irf6	Irf6	Interferon regulatory factor 6	0.101356019306739	-0.312
P06797;A0A1Y7VNM3;A0A1Y7VNQ4;A0A1Y7VP49;A0A1Y7VJC1;Q9JI81	10;5;4;3;1;1	Ctsl	Ctsl	Cathepsin L1;Cathepsin L1 heavy chain;Cathepsin L1 light chain	0.101356019306739	-0.434
A0A075B5P4;A0A0A6YWR2;P01868;P01869	8;8;7;7	Ighg1	Ighg1	Ig gamma-1 chain C region secreted form;Ig gamma-1 chain C region, membrane-bound form	0.101419601469708	2.165
Q9D8E6	25	Rpl4	Rpl4	60S ribosomal protein L4	0.101529555625914	-0.303
Q8BG60	1	Txnip	Txnip	Thioredoxin-interacting protein	0.101752929475572	0.579
O09110;A0A0R4J1Q6	9;5	Map2k3	Map2k3	Dual specificity mitogen-activated protein kinase kinase 3	0.102045235373535	-0.202
P35979;F8VQK7	9;3	Rpl12	Rpl12	60S ribosomal protein L12	0.10245028078756	-0.367
V9GXT3;V9GX91;E9Q842;V9GWV3	8;8;8;2	Nav2	Nav2		0.10246622800283	0.212
Q91WD5;D3YXT0;A0A0A6YW30;A0A0A6YXD3	13;12;3;1	Ndufs2	Ndufs2	NADH dehydrogenase [ubiquinone] iron-sulfur protein 2, mitochondrial	0.10246622800283	0.495
Q9QYY9;E0CYI4	10;4	Adh4	Adh4	Alcohol dehydrogenase 4	0.102715332278489	0.684
Q3U308;G3UXB4;D3Z2M0	3;3;1	Ctu2	Ctu2	Cytoplasmic tRNA 2-thiolation protein 2	0.102715332278489	0.199
P62830;A2A6F8	11;2	Rpl23	Rpl23	60S ribosomal protein L23	0.102715332278489	-0.266
F6V3Y9;Q6P4T0	6;6	Atg2a	Atg2a	Autophagy-related protein 2 homolog A	0.102784247763861	-0.185
Q9D0I8;A2AMV1;D6RCI7	7;7;2	Mrto4	Mrto4	mRNA turnover protein 4 homolog	0.103517490713376	-0.186
Q9CYW4	7	Hdhd3	Hdhd3	Haloacid dehalogenase-like hydrolase domain-containing protein 3	0.103517490713376	-0.307
Q9CQU5;A0A1W2P7M1	4;1	Zwint	Zwint	ZW10 interactor	0.103517490713376	0.308
Q5XJF6;P53026;D6RE43	10;9;2	Rpl10a	Rpl10a	Ribosomal protein;60S ribosomal protein L10a	0.103855115203514	-0.238
Q60866;A2AUR3;A2AUR5	13;13;8	Pter	Pter	Phosphotriesterase-related protein	0.103855115203514	0.384
Q14BI5	3	Myom2	Myom2		0.104339118849922	-2.358
Q8BYC6;Q3V3K3;A0A0R4J1T3;F6RXB5;E9Q364	25;17;12;3;1	Taok3	Taok3	Serine/threonine-protein kinase TAO3	0.104536776974453	0.214
P62242	10	Rps8	Rps8	40S ribosomal protein S8	0.104601452058713	-0.263
Q9ET22	6	Dpp7	Dpp7	Dipeptidyl peptidase 2	0.104601452058713	-0.472
A0A075B5P5;A0A1Y7VJN6;P03987	7;7;7	Ighg3	Ighg3	Ig gamma-3 chain C region	0.104601452058713	1.688
E0CX65;A0A0R4J1Z7;E9QPT7;Q6P6I8;E0CYM8;P97797	1;1;1;1;1;1	Sirpa	Sirpa	Tyrosine-protein phosphatase non-receptor type substrate 1	0.105064634525236	0.538
Q9ERA6;A0A0G2JEN8;D3YWC8	9;3;1	Tfip11	Tfip11	Tuftelin-interacting protein 11	0.105065386274385	-0.176
P60334	5	Cdo1	Cdo1	Cysteine dioxygenase type 1	0.105170720198865	0.258
Q9DCH4	8	Eif3f	Eif3f	Eukaryotic translation initiation factor 3 subunit F	0.105170720198865	-0.174
E9Q263;A0A140LHX5;A0A140LJ69;Q9Z1N9	1;1;1;1	Unc13b	Unc13b	Protein unc-13 homolog B	0.105172660812859	0.441
Q9CZM2;B8JKK2	11;4	Rpl15	Rpl15	60S ribosomal protein L15	0.105360100310916	-0.247
Q8R568;A2A6Q5	1;1	Cdc27	Cdc27	Cell division cycle protein 27 homolog	0.105360100310916	-0.23
A0A087WNV1;A0A087WSR7;A0A087WR52;Q8K2K6;A0A087WRL1	8;8;8;8;5	Agfg1	Agfg1	Arf-GAP domain and FG repeat-containing protein 1	0.105400861716952	-0.2
Q3TBA3;P21958	2;2	Tap1	Tap1	Antigen peptide transporter 1	0.105671481538247	0.28
S4R2D5;A0A0A0MQN4;Q9D906;S4R2T5;S4R2P7	12;12;12;10;1	Atg7	Atg7	Ubiquitin-like modifier-activating enzyme ATG7	0.105719254646886	0.228
Q80VA0	2	Galnt7	Galnt7	N-acetylgalactosaminyltransferase 7	0.105724529721257	-0.429
P21550;Q5SX59;Q5SX60;Q5SX61	7;5;2;1	Eno3	Eno3	Beta-enolase;Enolase	0.105724529721257	-1.934
E9Q450;Q8BP43;S4R2U0	20;18;10	Tpm1	Tpm1		0.105829928555646	-0.875
G3X9Y4;P97348	1;1	Rhod	Rhod	Rho-related GTP-binding protein RhoD	0.106477171338048	0.417
Q9DCY0;D3Z1F5;D3Z4V9	11;8;7	Keg1	Keg1	Glycine N-acyltransferase-like protein Keg1	0.106679305660819	-0.52
Q8CG79;E9QJU8;A0A0A6YX89	8;8;1	Tp53bp2;Trp53bp2	Tp53bp2	Apoptosis-stimulating of p53 protein 2	0.106679305660819	-0.239
B1AVZ0	2	Uprt	Uprt	Uracil phosphoribosyltransferase homolog	0.106679305660819	-0.165
Q8VDJ3;A0A087WP83;A0A087WS92;A0A087WPC5;A0A087WQY9;A0A087WPH2	56;52;11;10;9;1	Hdlbp	Hdlbp	Vigilin	0.10707206227519	-0.247
P29788	8	Vtn	Vtn	Vitronectin	0.107321225528396	-0.386
F7D3W5;Q5PR72;A0A1B0GRJ9;Q922S4	5;4;4;4	Pde2a	Pde2a	cGMP-dependent 3,5-cyclic phosphodiesterase	0.107517328213909	0.196
Q9CR68	15	Uqcrfs1	Uqcrfs1	Cytochrome b-c1 complex subunit Rieske, mitochondrial;Cytochrome b-c1 complex subunit 11	0.107517328213909	-0.247
Q7TMC8	4	Fuk	Fuk		0.107977712058882	0.41
Q8R2U4;A0A0A6YXY1;A0A0A6YX97;A2APZ3	2;1;1;1	Ntmt1	Ntmt1	N-terminal Xaa-Pro-Lys N-methyltransferase 1;N-terminal Xaa-Pro-Lys N-methyltransferase 1, N-terminally processed	0.108603394554631	0.319
F6S0R8;Q8R127	1;1	Sccpdh	Sccpdh	Saccharopine dehydrogenase-like oxidoreductase	0.108889637034462	1.193
Q8R429	10	Atp2a1	Atp2a1	Sarcoplasmic/endoplasmic reticulum calcium ATPase 1	0.108982430999376	-2.127
A0A0B4J1I5;A0A0B4J1I8;P04944;P04941;P04940;A0A075B5L5;A0A0G2JGE7;P04943;P04942;P01679;P01678;P01677;P01676;P01675	2;2;2;2;2;1;1;1;1;1;1;1;1;1	Igkv4-70;Igkv4-59;Igkv4-86	Igkv4-70	Ig kappa chain V-VI region NQ5-78.2.6;Ig kappa chain V-VI region NQ2-48.2.2;Ig kappa chain V-VI region NQ2-17.4.1;Ig kappa chain V-VI region NQ6-8.3.1;Ig kappa chain V-VI region NQ5-61.1.2;Ig kappa chain V-VI region J539;Ig kappa chain V-VI region SAPC 10;Ig kappa chain V-VI region TEPC 601/TEPC 191;Ig kappa chain V-VI region XRPC 24;Ig kappa chain V-VI region XRPC 44	0.10906953058189	1.564
P05977;E9PWG4;E0CZ30;A0A087WRZ7;A2A6Q8;Q9CZ19;P09541	10;8;7;3;1;1;1	Myl1	Myl1	Myosin light chain 1/3, skeletal muscle isoform	0.10906953058189	-1.91
Q99M04;A0A0M3HEP3	8;6	Lias	Lias	Lipoyl synthase, mitochondrial	0.10906953058189	-0.204
Q8R216	2	Sirt4	Sirt4	NAD-dependent protein deacetylase sirtuin-4	0.10906953058189	-0.307
P30412	2	Ppic	Ppic	Peptidyl-prolyl cis-trans isomerase C	0.10906953058189	0.357
Q8BX70;A0A1L1SS63;A0A1L1SUY8;A0A1L1SSJ3	34;9;8;2	Vps13c	Vps13c	Vacuolar protein sorting-associated protein 13C	0.10906953058189	-0.182
E9Q0H6;P51880	4;4	Fabp7	Fabp7	Fatty acid-binding protein, brain	0.109283133776546	-0.357
Q922U1;E0CYD0;F6T4V0	12;1;1	Prpf3	Prpf3	U4/U6 small nuclear ribonucleoprotein Prp3	0.109294164413491	-0.258
Q9WVJ2;E9Q5I9;E9Q0U1;F6ZQQ3;F6PXS6;E9PY93	14;12;8;5;3;2	Psmd13	Psmd13	26S proteasome non-ATPase regulatory subunit 13	0.109294164413491	0.175
Q3UNX5	18	Acsm3	Acsm3	Acyl-coenzyme A synthetase ACSM3, mitochondrial	0.109294164413491	0.177
F7CGP0;A0A0A0MQD7;A0A2I3BPN8;A3KGS3;F7AI67	5;5;5;5;2	Ralgapa2	Ralgapa2	Ral GTPase-activating protein subunit alpha-2	0.109544760891063	0.238
E9PY03	3	Tstd1	Tstd1		0.109861395486949	0.322
Q9QXD1;E9Q5T5	27;11	Acox2	Acox2	Peroxisomal acyl-coenzyme A oxidase 2	0.109861395486949	0.375
Q9CXJ1	9	Ears2	Ears2	Probable glutamate--tRNA ligase, mitochondrial	0.109872326152587	-0.361
A0A1W2P7C8;A0A0F6AIX5;A0A1W2P7T7;A0A0F6AIX6;A0A1W2P820;Q8BVA5;A0A1W2P6H0;A0A1W2P6L7	5;5;4;4;3;3;1;1			UPF0554 protein C2orf43 homolog	0.109891207389712	0.426
A0A1Y7VJX7;F6W6U3;P06336	6;6;4	Ighe	Ighe	Ig epsilon chain C region	0.110047640899549	2.82
Q8CIH5	3	Plcg2	Plcg2	1-phosphatidylinositol 4,5-bisphosphate phosphodiesterase gamma-2	0.110333210397886	0.347
Q60864	38	Stip1	Stip1	Stress-induced-phosphoprotein 1	0.110333210397886	-0.233
Q5SSI6	1	Utp18	Utp18	U3 small nucleolar RNA-associated protein 18 homolog	0.110333210397886	-0.29
A0A286YDG8;A0A286YDB9;E9Q5N9	1;1;1	Zfp395	Zfp395		0.110433130755003	0.437
Q80U93;A0A0A6YW83	12;1	Nup214	Nup214	Nuclear pore complex protein Nup214	0.110542374029025	-0.236
P16301	5	Lcat	Lcat	Phosphatidylcholine-sterol acyltransferase	0.110604948169543	-0.237
P56212;E9Q827;E9Q4B9;E9PXD7	7;5;3;2	Arpp19	Arpp19	cAMP-regulated phosphoprotein 19	0.111286943817605	0.292
Q8C7E4;Q9JJH1	6;5	Rnase4	Rnase4	Ribonuclease 4	0.11154271788112	-0.652
Q9CPY0	4	Ftsj2	Ftsj2	rRNA methyltransferase 2, mitochondrial	0.111552602671538	-0.18
E9PVP1;A0A0G2JG52	7;7	Aim1	Aim1		0.111552602671538	0.282
Q8VDW0;D6RHT5	7;2	Ddx39a	Ddx39a	ATP-dependent RNA helicase DDX39A	0.111764369211596	-0.175
Q9D819	20	Ppa1	Ppa1	Inorganic pyrophosphatase	0.111925107286174	-0.249
Q923D2;E9PZC3;E9PZC4;A0A0U1RPU7	13;10;8;6	Blvrb	Blvrb	Flavin reductase (NADPH)	0.112071627144652	0.455
P32261;A0A0A6YWH7;A0A0A6YX70;CON__P41361;A0A0A6YXS8;A0A0A6YX49	23;13;7;6;3;3	Serpinc1	Serpinc1	Antithrombin-III	0.112071627144652	0.199
A2AMI2;A0A0N4SVL0;Q80XI3;A2AMI6	25;25;25;4	Eif4g3	Eif4g3	Eukaryotic translation initiation factor 4 gamma 3	0.112227399500772	0.265
Q9WVH4;H9KUZ0;B1AUT2;Q9WVH3;Q70KY4;Q9R1E0	2;1;1;1;1;1	Foxo3;Foxo4;Foxo6;Foxo1	Foxo3	Forkhead box protein O3;Forkhead box protein O4;Forkhead box protein O6;Forkhead box protein O1	0.112445699194706	-0.455
A2ASY0;Q5HZG4	2;2	Taf3	Taf3	Transcription initiation factor TFIID subunit 3	0.112847547133525	-0.289
O70551;F8WGJ7	5;1	Srpk1	Srpk1	SRSF protein kinase 1	0.112940299026394	-0.221
Q9D0K1	5	Pex13	Pex13	Peroxisomal membrane protein PEX13	0.113017871417684	0.341
Q07235;A0A087WQ70;A0A087WQM1	6;3;3	Serpine2	Serpine2	Glia-derived nexin	0.113017871417684	-0.286
Q8CHR6;A0A0G2JF48	39;4	Dpyd	Dpyd	Dihydropyrimidine dehydrogenase [NADP(+)]	0.113664354803044	0.354
Q8K4L2;E9Q3Z5;A0A1B0GS91;Q8K4L3;F6R6A4	29;29;29;29;16	Svil	Svil	Supervillin	0.113689353430271	-0.181
Q8VE22;Q3TI14;F7ARZ1;A7M7Q8;Q5SXC9	10;9;8;7;5	Mrps23	Mrps23	28S ribosomal protein S23, mitochondrial	0.113713947835993	-0.235
D3Z041;P41216;D3Z457;D3YVF6;F6WNZ2;A0A1B0GRS8	39;39;9;5;4;1	Acsl1	Acsl1	Long-chain-fatty-acid--CoA ligase 1	0.113920102834578	0.293
A0A1B0GS41;Q9QYY0	8;8	Gab1	Gab1	GRB2-associated-binding protein 1	0.113970859818842	0.219
Q6P5H2	14	Nes	Nes	Nestin	0.113970859818842	0.345
P29416	6	Hexa	Hexa	Beta-hexosaminidase subunit alpha	0.113974457680941	0.307
P19253;A0A1B0GSQ6;A0A1B0GS68;A0A1B0GSB2;A0A1B0GTA1;A0A1B0GSC2;A0A1B0GQW6;A0A1B0GRH1;A0A1B0GSF0;A0A1B0GT00;A0A140T8K2;A0A1B0GSJ2;A0A1B0GSL5	11;10;10;8;8;5;4;4;4;4;4;3;3	Rpl13a	Rpl13a	60S ribosomal protein L13a	0.114232946239291	-0.194
Q9QUR7	3	Pin1	Pin1	Peptidyl-prolyl cis-trans isomerase NIMA-interacting 1	0.114401125431732	-0.217
Q8BL66;A0A1W2P7A6	56;4	Eea1	Eea1	Early endosome antigen 1	0.11452475009165	-0.216
D3Z2K2;Q9CR88	3;3	Mrps14	Mrps14	28S ribosomal protein S14, mitochondrial	0.114906262970709	-0.203
A2AWF8;A2AWF9;E9Q4S7;Q64455	2;2;2;2	Ptprj	Ptprj	Protein-tyrosine-phosphatase;Receptor-type tyrosine-protein phosphatase eta	0.115017081037447	0.254
P07607;A0A0G2JGG2;A0A0G2JF31;D6RCW9;A0A0G2JF03	2;1;1;1;1	Tyms	Tyms	Thymidylate synthase	0.115309794656692	0.371
Q05BF0;Q9CQA6	1;1	Chchd1	Chchd1	Coiled-coil-helix-coiled-coil-helix domain-containing protein 1	0.115351744246876	-0.221
E9PWK1;Q9D379;F6YTS6;D3Z4M3	26;26;11;7	Ephx1	Ephx1	Epoxide hydrolase 1	0.115358727607363	0.726
E9Q156;Q9EP82	2;2	Wdr4	Wdr4	tRNA (guanine-N(7)-)-methyltransferase non-catalytic subunit Wdr4;tRNA (guanine-N(7)-)-methyltransferase non-catalytic subunit WDR4	0.115691598441969	-0.258
Q9DD03;D3YUS4;D3YWL1;D3YW33;Q9CXS2;A0A286YDR2;A2A7Z6;Q9CZT8;P63011;P62823	6;4;1;1;1;1;1;1;1;1	Rab13	Rab13	Ras-related protein Rab-13	0.115691598441969	0.299
Q3V341;Q02956	2;2	Prkcz	Prkcz	Protein kinase C zeta type	0.115691598441969	-0.291
Q91W19	13	Sult1a1	Sult1a1	Sulfotransferase	0.116319375073279	0.447
Q04750	20	Top1	Top1	DNA topoisomerase 1	0.11667768172263	-0.192
Q8BU11;H3BL89;Q80W03;A2A473;E9Q0B9;A2A472;Q66JW3	5;2;2;1;1;1;1	Tox4	Tox4	TOX high mobility group box family member 4	0.117194506406033	-0.201
Q8K2Y9;F7AVU1	5;4	Ccm2	Ccm2	Cerebral cavernous malformations protein 2 homolog	0.117476602738329	0.181
G3X983;Q66JZ4	1;1	Tcaim;TCAIM	Tcaim	T-cell activation inhibitor, mitochondrial	0.117476602738329	-0.42
Q8CE50	3	Snx30	Snx30	Sorting nexin-30	0.117476602738329	-0.18
Q80YQ8	2	Rmnd5a	Rmnd5a	Protein RMD5 homolog A	0.117476602738329	0.245
P16858;A0A1D5RLD8;A0A0A0MQF6;S4R257;V9GX06;S4R1N5;V9GXA7;V9GXK0;A0A0R4J0X7;S4R2G5;Q64467	22;21;21;17;4;3;2;1;1;1;1	Gapdh	Gapdh	Glyceraldehyde-3-phosphate dehydrogenase	0.117476602738329	0.354
Q9D7I5	5	Lhpp	Lhpp	Phospholysine phosphohistidine inorganic pyrophosphate phosphatase	0.11750774049602	0.391
P35980;A0A1B0GSS8;A0A1B0GQU8;A0A1B0GSA8;A0A1B0GSF7;A0A1B0GRZ3;A0A1B0GS28	9;8;8;7;4;2;1	Rpl18	Rpl18	60S ribosomal protein L18	0.11750774049602	-0.182
B1AU76;B1AU75;Q99MD9	5;5;5	Nasp	Nasp	Nuclear autoantigenic sperm protein	0.11750774049602	-0.23
Q8R2K3;Q9CYR0;D3Z3Y3	8;7;3	Ssbp1	Ssbp1	Single-stranded DNA-binding protein;Single-stranded DNA-binding protein, mitochondrial	0.11750774049602	-0.311
P54775;A0A140LIZ5	19;17	Psmc4	Psmc4	26S protease regulatory subunit 6B	0.11750774049602	0.24
D3Z0I3;D3YW14;D3YUI7;E9Q8Y0;P51667	1;1;1;1;1	Myl2	Myl2	Myosin regulatory light chain 2, ventricular/cardiac muscle isoform	0.117531810922415	-1.768
Q544X6;P22315	14;14	Fech	Fech	Ferrochelatase;Ferrochelatase, mitochondrial	0.117531810922415	-0.287
Q9D0R2;A0A2I3BPK8	28;5	Tars	Tars	Threonine--tRNA ligase, cytoplasmic	0.117913171712722	0.227
D3YUM1;Q91YT0;D3Z1U9;D3YXX5;D3Z0K1;D6RG60	19;19;15;7;7;5	Ndufv1	Ndufv1	NADH dehydrogenase [ubiquinone] flavoprotein 1, mitochondrial	0.118108730003585	0.457
Q61112	7	Sdf4	Sdf4	45 kDa calcium-binding protein	0.118344054572635	-0.248
Q9ES74;Q3TN15	10;9	Nek7	Nek7	Serine/threonine-protein kinase Nek7	0.118344054572635	0.184
P00687;D3YYQ5;G3UXY7;CON__Q3MHH8	13;9;4;2	Amy1	Amy1	Alpha-amylase 1;Alpha-amylase	0.118344054572635	0.4
Q6PGH2;Q6UY53	5;1	Hn1l	Hn1l	Hematological and neurological expressed 1-like protein	0.118776375771105	-0.354
Q8R086	15	Suox	Suox	Sulfite oxidase, mitochondrial	0.118776375771105	0.367
Q63836	31	Selenbp2	Selenbp2	Selenium-binding protein 2	0.118889658160179	0.419
Q60598	22	Cttn	Cttn	Src substrate cortactin	0.118889658160179	-0.28
O54692;A0A1L1SST9	9;4	Zw10	Zw10	Centromere/kinetochore protein zw10 homolog	0.119064293286378	0.165
O88531;B1B0P8;B1B0P9	6;2;2	Ppt1	Ppt1	Palmitoyl-protein thioesterase 1	0.11912265868836	-0.427
F6S5Z6;F6Q5A5;H7BX44;D3YYN8;E9PVY0;A0A1D5RLQ9;Q3UU96;F6YZJ7	6;6;6;6;6;6;6;4	Cdc42bpa	Cdc42bpa	Non-specific serine/threonine protein kinase;Serine/threonine-protein kinase MRCK alpha	0.119377329383437	0.22
Q91W39;B7ZC23	9;4	Ncoa5	Ncoa5	Nuclear receptor coactivator 5	0.119377329383437	-0.237
Q8R4U0;A0A1W2P6Y4	9;6	Stab2	Stab2	Stabilin-2;Short form stabilin-2	0.119552538853141	0.213
Q69ZP3	5	Pnkd	Pnkd	Probable hydrolase PNKD	0.119592238722086	-0.224
Q91Z31;A0A0G2JGW0;Q3V328;A0A0G2JFV8	4;3;2;1	Ptbp2	Ptbp2	Polypyrimidine tract-binding protein 2	0.119916673185641	0.25
A0A0R4J122;Q91WU2	2;2	Slc22a7	Slc22a7	Solute carrier family 22 member 7	0.119916673185641	-1.18
Q6A028	12	Swap70	Swap70	Switch-associated protein 70	0.119916673185641	0.21
A0A0B4J1E5;Q99PM9;A0A0A6YVQ3;A0A0A6YXW7	2;2;1;1	Uck2	Uck2	Uridine-cytidine kinase 2	0.119932876462492	-0.518
Q5QGU6	4	Rtp3	Rtp3	Receptor-transporting protein 3	0.120001021039215	-0.436
Q9CZU3	11	Skiv2l2	Skiv2l2	Superkiller viralicidic activity 2-like 2	0.120249061062875	-0.221
A0A1D5RLE0;E9QMR2;A0A1D5RMM1;F8VPN7;Q8BIK4	4;4;4;4;4	Dock9	Dock9	Dedicator of cytokinesis protein 9	0.120770893200059	0.392
D3YY50;F8WHX2;Q9D8X1	6;6;6	Cutc	Cutc	Copper homeostasis protein cutC homolog	0.121031120902975	0.237
Q3UGC7;Q66JS6	14;14	Eif3j1;Eif3j2	Eif3j1	Eukaryotic translation initiation factor 3 subunit J-A;Eukaryotic translation initiation factor 3 subunit J-B	0.121031120902975	-0.254
Q9CQ92;G3X9U9;D3YZ32	2;2;1	Fis1	Fis1	Mitochondrial fission 1 protein	0.121208140522427	-0.309
Q9JLV1	21	Bag3	Bag3	BAG family molecular chaperone regulator 3	0.121431148929775	0.226
Q80SU7;L7N451;H3BL64	11;11;2	Gvin1	Gvin1	Interferon-induced very large GTPase 1	0.121431148929775	-0.512
P39039;A0A2C9F2B6	8;1	Mbl1	Mbl1	Mannose-binding protein A	0.12157791854381	-0.48
E9Q7A5;E9Q8R5;Q99JY4	3;3;3	Trabd	Trabd	TraB domain-containing protein	0.121763034070669	-0.187
O09061	8	Psmb1	Psmb1	Proteasome subunit beta type-1	0.121988668067977	0.217
Q69ZW3	3	Ehbp1	Ehbp1	EH domain-binding protein 1	0.121988668067977	0.265
Q9JKX3	10	Tfr2	Tfr2	Transferrin receptor protein 2	0.121988668067977	0.261
A0A075B5R9;A0A075B5R4	3;2	Ighv14-3;Ighv14-1	Ighv14-3		0.122066345446105	2.04
P48722;E0CY23;A0A0N4SW76;A0A0N4SVU2	20;10;2;2	Hspa4l	Hspa4l	Heat shock 70 kDa protein 4L	0.122066345446105	-0.174
V9GXP8;F8VPM7;Q99MI1;V9GXF0;V9GXH3;V9GWT6;V9GX53;V9GXL1;A0A1B0GS69;A0A1B0GSQ8;A0A1B0GSU7	39;39;37;36;33;28;24;10;3;1;1	Erc1	Erc1	ELKS/Rab6-interacting/CAST family member 1	0.122066345446105	-0.179
O08807;B1AZS9	14;8	Prdx4	Prdx4	Peroxiredoxin-4	0.122106044008155	-0.252
Q61733	7	Mrps31	Mrps31	28S ribosomal protein S31, mitochondrial	0.122180776422885	-0.221
G3X975;Q8BYM8;A0A1B0GSP2;A0A1B0GRF1;A0A1B0GSW7;A0A1B0GR87	4;4;1;1;1;1	Cars2	Cars2	Probable cysteine--tRNA ligase, mitochondrial	0.122224203691981	-0.294
B2RQE8	5	Arhgap42	Arhgap42	Rho GTPase-activating protein 42	0.122242956389263	-0.264
A0A0R4J086;Q8BK62	1;1	Olfml3	Olfml3	Olfactomedin-like protein 3	0.122541537282263	-0.691
Q3TZ02;A2A517;Q9QX11;A0A1Y7VIW9;G5E8Q4;A0A1B0GRX7;Q99KH2;O08967;P63034;A0A1B0GRB2;A0A1B0GRB8	3;3;3;2;2;2;2;2;2;1;1	Cyth1;Cyth3;Cyth2	Cyth1	Cytohesin-1;Cytohesin-3;Cytohesin-2	0.122800256136338	0.252
Q3TCX3;A0A0G2JEG2	4;2	Kiaa0907	Kiaa0907	UPF0469 protein KIAA0907	0.122810297179698	-0.198
Q9D8P4;A0A1B0GSV1;H3BJT9;H3BIZ3	5;3;2;2	Mrpl17	Mrpl17	39S ribosomal protein L17, mitochondrial	0.122810297179698	-0.185
Q63844;D3Z6D8;A0A0U1RPX4;D3Z3G6;A0A0U1RPZ0	8;7;6;6;2	Mapk3	Mapk3	Mitogen-activated protein kinase 3;Mitogen-activated protein kinase	0.122810297179698	0.307
E9PUD2	22	Dnm1l	Dnm1l		0.122810297179698	-0.177
H3BJC4;H3BKX4;E9PY05;I1E4Y2;D3YU51;P81270	2;2;2;2;2;2	Erg	Erg	Transcriptional regulator ERG	0.122810297179698	0.419
Q7TQK5;E9QAD4	21;20	Ccdc93	Ccdc93	Coiled-coil domain-containing protein 93	0.122810297179698	-0.203
Q8K003	4	Tma7	Tma7	Translation machinery-associated protein 7	0.122869852033966	-0.358
Q3TIV5	8	Zc3h15	Zc3h15	Zinc finger CCCH domain-containing protein 15	0.123225334293597	-0.229
A0A1D5RMD4;E7FLY0;B1AVY7	2;2;2	Kif16b	Kif16b	Kinesin-like protein;Kinesin-like protein KIF16B	0.123225334293597	0.558
Q61792;A2A6G9;A2A6H0;A2A6G7;A2A6G8;A2A6G6;A2A6G5;E9Q0N6;A2A6G0;A2A6G4	14;11;11;8;8;7;3;3;2;1	Lasp1	Lasp1	LIM and SH3 domain protein 1	0.123225334293597	-0.266
Q61712;F6ZL86;F6WEH1	8;8;1	Dnajc1	Dnajc1	DnaJ homolog subfamily C member 1	0.123225334293597	-0.341
Q9D273;D3Z1G7	12;8	Mmab	Mmab	Cob(I)yrinic acid a,c-diamide adenosyltransferase, mitochondrial	0.123226096788968	-0.321
O35350	16	Capn1	Capn1	Calpain-1 catalytic subunit	0.123812216330605	0.297
P51863	4	Atp6v0d1	Atp6v0d1	V-type proton ATPase subunit d 1	0.123903122837683	-0.574
Q711T7;G5E8V4;D3Z0K2	5;3;1	Nadsyn1	Nadsyn1	Glutamine-dependent NAD(+) synthetase	0.124012166650373	0.411
E9PVB5;A2AFY7;A2AGG1	3;3;1	Ttc17	Ttc17	Tetratricopeptide repeat protein 17	0.124065311825197	-0.26
Q9CXW2	17	Mrps22	Mrps22	28S ribosomal protein S22, mitochondrial	0.124065311825197	-0.224
Q8VDD8	12	Wash1	Wash1	WAS protein family homolog 1	0.124474715972849	-0.276
Q91V64	4	Isoc1	Isoc1	Isochorismatase domain-containing protein 1	0.124757990009668	0.257
Q6PHP4;B7ZCR6;F6R5G3	3;3;1	Znf512b	Znf512b		0.124999479162924	-0.205
Q6ZWV7;G3UWD7	5;2	Rpl35	Rpl35	60S ribosomal protein L35	0.125007591900779	-0.227
Q6PAC3	3	Dcaf13	Dcaf13	DDB1- and CUL4-associated factor 13	0.125055190720607	-0.169
A0A0R4J090;P11609;E9Q395;E9QLX1;P11610	2;2;1;1;1	Cd1d1;Cd1d2	Cd1d1	Antigen-presenting glycoprotein CD1d1;Antigen-presenting glycoprotein CD1d2	0.125164698231126	-0.322
B2RT41	4	Zfc3h1	Zfc3h1		0.125164698231126	-0.209
Q9EP52	1	Twsg1	Twsg1	Twisted gastrulation protein homolog 1	0.125164698231126	-0.23
B2RTJ2;Q3URF8	1;1	Kctd21	Kctd21	BTB/POZ domain-containing protein KCTD21	0.125164698231126	0.204
A0A0N4SWA4;Q9ES18	1;1	Foxj2	Foxj2	Forkhead box protein J2	0.125164698231126	-0.343
G3X9Y6;A0A1Y7VK17	12;1	Akr1c19	Akr1c19		0.125164698231126	0.26
P52624	1	Upp1	Upp1	Uridine phosphorylase 1	0.125164698231126	0.331
Q80Y81;B1ATP7;B1ATP9	10;9;2	Elac2	Elac2	Zinc phosphodiesterase ELAC protein 2	0.125164698231126	-0.204
Q80UM7	16	Mogs	Mogs	Mannosyl-oligosaccharide glucosidase	0.125164698231126	-0.338
A0A1W2P7X0;E9QMV2;Q4KML4	2;2;2	Abracl	Abracl	Costars family protein ABRACL	0.125164698231126	0.317
Q8R3F5;A0A2R8VHT7	9;3	Mcat	Mcat	Malonyl-CoA-acyl carrier protein transacylase, mitochondrial	0.125164698231126	0.251
G3UZX2;P60605	2;2	Ube2g2	Ube2g2	Ubiquitin-conjugating enzyme E2 G2	0.125470114058765	-0.204
V9GXE2;V9GX28;E9PWI8;P27577	1;1;1;1	Ets1	Ets1	Protein C-ets-1	0.125470114058765	0.212
Q9QZS5	8	Sgk2	Sgk2	Serine/threonine-protein kinase Sgk2	0.125470114058765	0.286
Q8BM75	2	Arid5b	Arid5b	AT-rich interactive domain-containing protein 5B	0.125470114058765	-0.201
Q9CQ18	1	Rnaseh2c	Rnaseh2c	Ribonuclease H2 subunit C	0.125493335307135	-0.301
A0A0B4J1G0	1	Fcgr4	Fcgr4		0.125493335307135	0.391
J3QNE8;Q5I012	7;7	Slc38a10	Slc38a10	Putative sodium-coupled neutral amino acid transporter 10	0.125571981756378	-0.386
Q9JJN6	1	Ctnnbip1	Ctnnbip1	Beta-catenin-interacting protein 1	0.125782639471432	-0.218
F8WIT2;P14824	48;46	Anxa6	Anxa6	Annexin;Annexin A6	0.125788948285928	0.165
Q9CQM9;A0A1B0GS58;A0A1B0GT04;A0A1B0GSD3	17;14;4;1	Glrx3	Glrx3	Glutaredoxin-3	0.125788948285928	0.155
Q6PAM1;A2ADZ3;A2ADZ4;A2ADZ2;A8Y5J8	17;7;7;7;1	Txlna	Txlna	Alpha-taxilin	0.125788948285928	-0.22
A2AFM1;P08680	3;3	Alas2	Alas2	5-aminolevulinate synthase;5-aminolevulinate synthase, erythroid-specific, mitochondrial	0.126059296257028	-0.326
Q05421;A0A1B0GSV7;Q0PGA1	18;16;13	Cyp2e1	Cyp2e1	Cytochrome P450 2E1	0.126059296257028	0.805
Q3U186;A2AT41	11;3	Rars2	Rars2	Probable arginine--tRNA ligase, mitochondrial	0.126131199011023	-0.264
Q8C2E4	5	Ptcd1	Ptcd1	Pentatricopeptide repeat-containing protein 1, mitochondrial	0.126167454060923	-0.228
G5E881;Q3TUH1	2;2	Tamm41	Tamm41	Phosphatidate cytidylyltransferase, mitochondrial	0.12641128872654	0.293
Q91WC9	1	Daglb	Daglb	Sn1-specific diacylglycerol lipase beta	0.126637064037547	-0.413
P09542;A0A0G2JDW2;A0A0G2JDM3	6;6;5	Myl3	Myl3	Myosin light chain 3	0.126637064037547	-2.452
A2AMY5;Q91VX2;F6WTC8;A2AMY7;F6PYV5	7;7;1;1;1	Ubap2	Ubap2	Ubiquitin-associated protein 2	0.127176097689187	-0.418
Q03963	9	Eif2ak2	Eif2ak2	Interferon-induced, double-stranded RNA-activated protein kinase	0.127220547820546	0.199
P62849;A0A286YEB7	7;5	Rps24	Rps24	40S ribosomal protein S24	0.127220547820546	-0.368
Q9QUG9;D3Z3N3;D3YZX2;D3YZP2;D6RDD3;D3YXD6;D3Z2F9	2;1;1;1;1;1;1	Rasgrp2	Rasgrp2	RAS guanyl-releasing protein 2	0.127220547820546	0.288
Q9QZM0	4	Ubqln2	Ubqln2	Ubiquilin-2	0.127220547820546	-0.306
A2AFQ2;Q99N15;O08756	16;16;11	Hsd17b10	Hsd17b10	3-hydroxyacyl-CoA dehydrogenase type-2	0.127986297002927	0.338
Q9D786	2	Haus5	Haus5	HAUS augmin-like complex subunit 5	0.127986297002927	0.279
B2RY04	6	Dock5	Dock5	Dedicator of cytokinesis protein 5	0.127986297002927	0.224
A0A087WQ02;A0A087WP92	4;4	Trip12	Trip12		0.127986297002927	-0.402
Q9CPV4;E9Q197;F6ZTG3;F7BB55;E9Q055;E9Q2R6	18;16;13;4;2;2	Glod4	Glod4	Glyoxalase domain-containing protein 4	0.128724467122116	0.151
Q62167;P16381	34;25	Ddx3x;D1Pas1	Ddx3x	ATP-dependent RNA helicase DDX3X;Putative ATP-dependent RNA helicase Pl10	0.128891129360058	-0.417
B1AVF2;Q9Z2S7	3;3	Tsc22d3	Tsc22d3	TSC22 domain family protein 3	0.129030932003564	-0.499
P47962;D3YYV8	21;14	Rpl5	Rpl5	60S ribosomal protein L5	0.129058609155618	-0.259
Q8BY07;A0A0J9YUG5;Q8BGM4;D3Z271;F6RCZ2	3;3;3;2;1	Wbscr27	Wbscr27		0.129120526068473	0.292
Q8JZQ9;A0A0G2JG48	22;2	Eif3b	Eif3b	Eukaryotic translation initiation factor 3 subunit B	0.129158705985609	-0.188
Q8N7N5;A0A0A6YX55	8;4	Dcaf8	Dcaf8	DDB1- and CUL4-associated factor 8	0.129158705985609	0.181
G3UWC2;Q9CZR2;Q0VDM6;O35409	5;5;2;2	Naalad2	Naalad2	N-acetylated-alpha-linked acidic dipeptidase 2	0.129247903173715	0.254
P51410;A0A0G2JES3;A0A140T8T4;D3Z629;D3YZT0;S4R1R7;A0A0G2JFQ3	10;9;9;7;4;3;2	Rpl9	Rpl9	60S ribosomal protein L9	0.130350097641526	-0.292
E9Q9M5;A0A0A6YWX1;J3KMM1;Q3UJD6;A0A0A6YWN9;A0A0A6YX42;A0A0A6YXT9	17;17;17;16;11;3;1	Usp19	Usp19	Ubiquitin carboxyl-terminal hydrolase;Ubiquitin carboxyl-terminal hydrolase 19	0.130461873357949	-0.166
F6SGT4;D3YYN3;Q9D753	1;1;1	Exosc8	Exosc8	Exosome complex component RRP43	0.130770296384813	0.226
Q4VAA2;A0A087WNP6;A0A087WRM0;A0A087WS49;F8WGL9	19;18;13;6;5	Cdv3	Cdv3	Protein CDV3	0.130784584721613	-0.208
O70378;M0QWY0;M0QWP2;M0QWS0;M0QWI7;M0QWE2;M0QWC9	6;5;3;1;1;1;1	Emc8	Emc8	ER membrane protein complex subunit 8	0.131238805515116	0.157
Q6ZWZ7;Q9CPR4;B2RY53	9;9;2	Rpl17	Rpl17	60S ribosomal protein L17	0.131786249478868	-0.22
Q3UE92;S4R1I3;Q6P1B1;S4R228	15;13;13;2	Xpnpep1	Xpnpep1	Xaa-Pro aminopeptidase 1	0.131786249478868	0.258
P70324	2	Tbx3	Tbx3	T-box transcription factor TBX3	0.132209411000349	0.336
P01656;P01654;A0A075B5P0;P03977;P01655	2;2;1;1;1	Igkv3-2	Igkv3-2	Ig kappa chain V-III region MOPC 70;Ig kappa chain V-III region PC 2880/PC 1229;Ig kappa chain V-III region 50S10.1;Ig kappa chain V-III region PC 7132	0.132451525107944	1.611
A0A0R4J138;P50429	7;7	Arsb	Arsb	Arylsulfatase B	0.132451525107944	-0.33
P12970;A0A140T8L3;V9GX35	20;15;5	Rpl7a	Rpl7a	60S ribosomal protein L7a	0.132451525107944	-0.274
P62073	5	Timm10	Timm10	Mitochondrial import inner membrane translocase subunit Tim10	0.132479034534553	-0.186
A0A0J9YV20;A0A0R4J0B7;Q80UZ2	2;2;2	Sdad1	Sdad1	Protein SDA1 homolog	0.132505036153101	-0.407
S4R1M0;P06800	2;2	Ptprc	Ptprc	Protein-tyrosine-phosphatase;Receptor-type tyrosine-protein phosphatase C	0.133105513613927	0.649
Q3TMH2;A2AWQ9	7;2	Scrn3	Scrn3	Secernin-3	0.133538523093294	0.172
P21981;G3UXE8	26;3	Tgm2	Tgm2	Protein-glutamine gamma-glutamyltransferase 2	0.133680435424269	0.541
F7BA73;F6W741;F6RV41;Q8VEL2	1;1;1;1	Mtmr14	Mtmr14	Myotubularin-related protein 14	0.133888381196385	0.174
O08715	15	Akap1	Akap1	A-kinase anchor protein 1, mitochondrial	0.135061170921204	0.188
Q6ZWV3;I7HLV2;P86048;A0A1B0GXC3	12;10;8;2	Rpl10;Rpl10l	Rpl10	60S ribosomal protein L10;60S ribosomal protein L10-like	0.135117052455188	-0.272
Q8C3J5;D6RGU3;Q5SRI3	4;2;2	Dock2	Dock2	Dedicator of cytokinesis protein 2	0.135117052455188	0.588
P62900;A0A0A6YX26;A0A0A6YXL3	11;10;4	Rpl31	Rpl31	60S ribosomal protein L31	0.135117052455188	-0.316
Q3TUQ5;O35691;A0A1W2P6S1;REV__Q6A037	19;19;2;1	Pnn	Pnn	Pinin	0.135282770404036	-0.204
E9QME5;E9QP19;Q99PP7;A0A0G2JGY5;A0A0G2JE09	7;7;7;1;1	Trim33	Trim33	E3 ubiquitin-protein ligase TRIM33	0.135481102772483	-0.23
G5E850;P56395;E0CY88	7;7;2	Cyb5a	Cyb5a	Cytochrome b5	0.135481102772483	0.313
Q8BW10;F6YBB8;E9PW56	3;1;1	Nob1	Nob1	RNA-binding protein NOB1	0.135498600631606	-0.222
Q3TBW2;A2A715	4;3	Mrpl10	Mrpl10	39S ribosomal protein L10, mitochondrial	0.136440821574777	-0.172
Q9CYH6	8	Rrs1	Rrs1	Ribosome biogenesis regulatory protein homolog	0.136712671011566	-0.249
H3BKN2;A2AL50;Q8C0I1;A2AL49	5;5;5;3	Agps	Agps	Alkyldihydroxyacetonephosphate synthase, peroxisomal	0.136797336716429	0.258
Q80YR5;F6XJ79;F6Z0Y5;F6WIZ2;F6VRR0;D6RHP9;F6R703;D6RJ78	19;6;6;5;2;2;1;1	Safb2	Safb2	Scaffold attachment factor B2	0.136797336716429	-0.272
Q8BUV6	2	Lsm11	Lsm11	U7 snRNA-associated Sm-like protein LSm11	0.136797336716429	0.329
Q3UE37	2	Ube2z	Ube2z	Ubiquitin-conjugating enzyme E2 Z	0.136933249440775	0.177
A0A140LJ31;Q9D009	1;1	Lipt2	Lipt2	Putative lipoyltransferase 2, mitochondrial	0.137148929918831	-0.282
Q61553;A0A0G2JDU7;F7BDR1	6;2;1	Fscn1	Fscn1	Fascin	0.137148929918831	0.319
P45591;A0A1Y7VJ71	11;4	Cfl2	Cfl2	Cofilin-2	0.137148929918831	-0.307
Q9CQR2	5	Rps21	Rps21	40S ribosomal protein S21	0.137186350299776	-0.222
O08529	11	Capn2	Capn2	Calpain-2 catalytic subunit	0.137423018297675	0.333
Q9D0E3	3	Lysmd1	Lysmd1	LysM and putative peptidoglycan-binding domain-containing protein 1	0.137423018297675	-0.186
Q9CPZ8	1	Cmc1	Cmc1	COX assembly mitochondrial protein homolog	0.137423018297675	0.368
P43276	11	Hist1h1b	Hist1h1b	Histone H1.5	0.137560737770594	-0.616
Q0KL01	2	Ubxn2b	Ubxn2b	UBX domain-containing protein 2B	0.138022056959494	-0.268
A0A2I3BQP6;Q923T9;A0A286YCB8;A0A286YDL6;A0A286YCW8;A0A286YDK9;A0A286YCH4	10;10;5;5;5;4;1	Camk2g	Camk2g	Calcium/calmodulin-dependent protein kinase type II subunit gamma	0.138215699888121	0.324
Q9R0E2;A8Y5E6;F6WNR1	6;2;2	Plod1	Plod1	Procollagen-lysine,2-oxoglutarate 5-dioxygenase 1	0.138368996850428	0.289
D3YTS4;Q9JHS3	1;1	Lamtor2	Lamtor2	Ragulator complex protein LAMTOR2	0.138814675976056	-0.288
Q6DID3	5	Scaf8	Scaf8	Protein SCAF8	0.139264334475397	-0.257
O35683	1	Ndufa1	Ndufa1	NADH dehydrogenase [ubiquinone] 1 alpha subcomplex subunit 1	0.139264334475397	0.528
A0A075B5U4;A0A0A6YXN4	3;3	Ighv1-18	Ighv1-18		0.139435413243159	1.1
Q8BFX3	1	Kctd3	Kctd3	BTB/POZ domain-containing protein KCTD3	0.139644613146569	-0.226
Q91YE7;S4R273;S4R1N4;S4R1V5;S4R184;A0A0A6YX44;S4R1U7	5;3;1;1;1;1;1	Rbm5	Rbm5	RNA-binding protein 5	0.139644613146569	-0.166
A2AH22	3	Ambra1	Ambra1	Activating molecule in BECN1-regulated autophagy protein 1	0.139644613146569	-0.248
Q99JT1;Q8BW84;Q3TLZ6	7;7;6	Gatb	Gatb	Glutamyl-tRNA(Gln) amidotransferase subunit B, mitochondrial	0.139757729052753	0.262
E9Q5R6;A1IGU4	2;2	Arhgef37	Arhgef37	Rho guanine nucleotide exchange factor 37	0.140418674807287	-0.372
Q91X34	11	Baat	Baat	Bile acid-CoA:amino acid N-acyltransferase	0.140721083976993	0.329
Q3UNI1;Q923E4	3;3	Sirt1	Sirt1	NAD-dependent protein deacetylase sirtuin-1;SirtT1 75 kDa fragment	0.140970628505339	-0.222
Q8CBY8;Q3TRR2	8;1	Dctn4	Dctn4	Dynactin subunit 4	0.141027706005994	0.178
P70671;A0A140LHE6;A0A140LJE8;A0A140LJD9	6;3;3;1	Irf3	Irf3	Interferon regulatory factor 3	0.141214412155243	-0.19
Q8BPM2;E9PX30;E9Q1T3	4;4;3	Map4k5	Map4k5	Mitogen-activated protein kinase kinase kinase kinase 5;Mitogen-activated protein kinase kinase kinase kinase	0.141214412155243	-0.176
Q8BXZ8;Q7TS68;A2ASK1	2;2;1	Nsun6	Nsun6	Putative methyltransferase NSUN6	0.141214412155243	0.36
Q80YR4	9	Znf598	Znf598	Zinc finger protein 598	0.141214412155243	-0.245
P99028	6	Uqcrh	Uqcrh	Cytochrome b-c1 complex subunit 6, mitochondrial	0.141214412155243	-0.398
P57080	6	Usp25	Usp25	Ubiquitin carboxyl-terminal hydrolase 25	0.141214412155243	-0.234
Q9CQ06;A0A0A6YXP0	6;1	Mrpl24	Mrpl24	39S ribosomal protein L24, mitochondrial	0.141214412155243	-0.237
Q9DBC0;S4R1U9	11;1	Selo	Selo	Selenoprotein O	0.141214412155243	0.232
A0A286YEB1;A0A0R4J2A7	1;1				0.141337799613828	-0.283
O54950;A0A2R8VHU2;A0A2R8W6Y3	6;4;3	Prkag1	Prkag1	5-AMP-activated protein kinase subunit gamma-1	0.141801395034858	0.219
E9Q368	1	Gm17296	Gm17296		0.141865520135264	-0.724
F6WBP9;I1E4X8;P83093	7;7;7	Stim2	Stim2	Stromal interaction molecule 2	0.141865520135264	-0.259
E9PYH3;Q8BWU8	20;20	Etnppl	Etnppl	Ethanolamine-phosphate phospho-lyase	0.141865520135264	-0.809
E9Q284;Q5SU73	1;1	Coil	Coil	Coilin	0.141865520135264	-0.337
Q6WKZ8	4	Ubr2	Ubr2	E3 ubiquitin-protein ligase UBR2	0.14216933569632	0.269
P98192;Q05DV2	3;1	Gnpat	Gnpat	Dihydroxyacetone phosphate acyltransferase	0.142243232439328	0.474
Q9CQY6;D3Z4C9;D3Z4D6	2;2;1	Uqcc2	Uqcc2	Ubiquinol-cytochrome-c reductase complex assembly factor 2	0.142243232439328	-0.286
Q80Y44	4	Ddx10	Ddx10	Probable ATP-dependent RNA helicase DDX10	0.142324715258697	-0.217
O54825	4	Bysl	Bysl	Bystin	0.14239976491598	-0.18
Q8C0C0	10	Zhx2	Zhx2	Zinc fingers and homeoboxes protein 2	0.14239976491598	-0.186
P49138;A0A087WSN7	10;3	Mapkapk2	Mapkapk2	MAP kinase-activated protein kinase 2	0.142713139434663	0.154
P97478;Q3TYT1;A0A140LIF0	6;5;5	Coq7	Coq7	5-demethoxyubiquinone hydroxylase, mitochondrial	0.143417650270011	-0.226
Q68FH4;Q8BUU7;B7ZCT4	5;4;1	Galk2	Galk2	N-acetylgalactosamine kinase	0.143922278563587	0.334
D3YXH9;E9QL22;Q3U1C6;D3Z0V5	4;4;4;3	Tatdn3	Tatdn3	Putative deoxyribonuclease TATDN3	0.143981772925045	0.26
O55229;F6RRT7;F6SKI6;A0A2R8VJW3	9;5;4;1	Chkb	Chkb	Choline/ethanolamine kinase	0.144301475547304	0.345
Q8K0Q5;H3BJL1	10;3	Arhgap18	Arhgap18	Rho GTPase-activating protein 18	0.144354455515425	0.215
Q6ZPF3	4	Tiam2	Tiam2	T-lymphoma invasion and metastasis-inducing protein 2	0.144354455515425	0.312
Q9D0R4;Q5SVX2	2;1	Ddx56	Ddx56	Probable ATP-dependent RNA helicase DDX56	0.144354455515425	-0.212
B6CI26;Q8BZ09	6;6	Slc25a21	Slc25a21	Mitochondrial 2-oxodicarboxylate carrier	0.144354455515425	0.4
A2AWP8;A2AWP6;A2AWP7	3;2;1	Arhgef10l	Arhgef10l	Rho guanine nucleotide exchange factor 10-like protein	0.144354455515425	-0.313
E9Q777;E9Q774	1;1	Akap11	Akap11		0.144396597700099	0.322
A0A1W2P7Q6;Q9CRT8	1;1	Xpot	Xpot	Exportin-T	0.144559857148947	0.498
P23950	6	Zfp36l1	Zfp36l1	Zinc finger protein 36, C3H1 type-like 1	0.144672786178442	0.413
Q9DBS1	2	Tmem43	Tmem43	Transmembrane protein 43	0.144757630807022	0.675
Q80U38;A0A2I3BPI4	7;5	Khnyn	Khnyn	Protein KHNYN	0.144767902813122	-0.303
A0A0A6YXM8;Q9EQF2	1;1	Kel	Kel	Kell blood group glycoprotein homolog	0.145209101573384	-0.647
B7ZC24;A2A5L3	8;1	Ncoa5	Ncoa5		0.145221340013493	-0.232
A0A2R8VHH0;Q05144;A2AC13;P60764	4;4;2;2	Rac2;Rac3	Rac2	Ras-related C3 botulinum toxin substrate 2;Ras-related C3 botulinum toxin substrate 3	0.145966310522279	0.635
Q9Z1W9	1	Stk39	Stk39	STE20/SPS1-related proline-alanine-rich protein kinase	0.145966310522279	0.684
P03995	10	Gfap	Gfap	Glial fibrillary acidic protein	0.145966310522279	0.456
A2AVJ7;Q99PL5	98;98	Rrbp1	Rrbp1	Ribosome-binding protein 1	0.145966310522279	-0.303
A2AA71;Q3U2P1;A2AA72	17;16;5	Sec24a	Sec24a	Protein transport protein Sec24A	0.146191130456776	0.181
P59017	7	Bcl2l13	Bcl2l13	Bcl-2-like protein 13	0.146191130456776	0.261
A0A0G2JE99;P01843	2;2			Ig lambda-1 chain C region	0.146191130456776	0.805
Q9WUM4;E9PZJ0;E9PVJ1;E9PX03;B9EIZ7;Q920M5	13;2;2;2;1;1	Coro1c	Coro1c	Coronin-1C	0.146437234838051	-0.272
Q3U7R1;A0A1W2P784	21;10	Esyt1	Esyt1	Extended synaptotagmin-1	0.146768301309761	0.214
Q99N94;Q3UK02	9;6	Mrpl9	Mrpl9	39S ribosomal protein L9, mitochondrial	0.147185748933202	-0.182
F7CVW0;B2RRI2;Q689Z5;Q3TMM7;A0A0G2JGC7;A0A0G2JEM3;A0A0G2JDL6;A0A0G2JF11;A0A0G2JFU7;A0A1W2P6Y8;A0A1W2P7W8;Q7TNB8;A0A0G2JG63	9;9;9;7;7;7;3;3;3;3;3;3;2	Sbno1	Sbno1	Protein strawberry notch homolog 1	0.147201183242982	-0.152
Q9R0Y5;Z4YN97;A0A0A6YXW8	6;3;2	Ak1	Ak1	Adenylate kinase isoenzyme 1	0.147368160116479	-1.309
Q5SFM8	11	Rbm27	Rbm27	RNA-binding protein 27	0.147774563047628	-0.229
Q8BZX4;A0A1B0GSR3;A0A1B0GSB4	4;4;3	Srek1	Srek1	Splicing regulatory glutamine/lysine-rich protein 1	0.148654420868345	-0.26
Q3U3Q1	3	Ulk3	Ulk3	Serine/threonine-protein kinase ULK3	0.148891533096126	0.201
Q8C3X4;G3UWY0;F6ZM03;A0A0J9YUM0	4;3;2;2	Guf1	Guf1	Translation factor Guf1, mitochondrial	0.14895648273655	-0.198
Q8BHX6;J3QK52;Q9WV70	3;3;2	Noc2l	Noc2l	Nucleolar complex protein 2 homolog	0.14895648273655	-0.274
Q5F2E7	6	Nufip2	Nufip2	Nuclear fragile X mental retardation-interacting protein 2	0.149308692073397	-0.2
K7N6K2;J3QNR8;E9PYZ4;Q99PP6	1;1;1;1	Trim34b;Trim34a	Trim34b	Tripartite motif-containing protein 34A	0.149308692073397	0.447
E9QNS0;Q91WS2	2;2	Nlrp6	Nlrp6	NACHT, LRR and PYD domains-containing protein 6	0.149390273014829	-0.338
Q00899;Q3TTC2	5;3	Yy1;Yy2	Yy1	Transcriptional repressor protein YY1;Transcription factor YY2	0.149390273014829	0.187
Q9D198	4	Syf2	Syf2	Pre-mRNA-splicing factor SYF2	0.149390273014829	-0.192
Q68FD7;F6RJ64	2;1	Fnip1	Fnip1	Folliculin-interacting protein 1	0.149491009262031	-0.326
Q6S9I0;Q6S9I2;E0CYI5	7;5;2	Kng2	Kng2		0.149491009262031	0.325
Q3ULG5;P97311	4;4	Mcm6	Mcm6	DNA helicase;DNA replication licensing factor MCM6	0.149491009262031	-0.257
E9Q8N1;E9Q8K5;A2ASS6;F7CR78;Q8BUJ6;A2AT68;F6RSJ3;A2AT70	24;24;24;3;2;1;1;1	Ttn	Ttn	Titin	0.149491009262031	-1.686
A0A140LHU9;A0A140LI54;Q3TRM4;A0A140LJH3;A0A140LJI6;A0A140LHJ7	3;3;3;2;2;1	Pnpla6	Pnpla6	Neuropathy target esterase	0.149600391377833	0.506
G5E870;A0A087WNZ7;A0A0B4J1N9;A0A087WRV6;A0A087WS65;A0A087WS33;Q3TP48;A0A087WSG4	15;13;7;3;1;1;1;1	Trip12	Trip12	E3 ubiquitin-protein ligase TRIP12	0.150044251877061	-0.228
G3X9V2;P30999;E9Q8Z6;E9Q8Z8;E9Q8Z4;E9Q8Z9;D3Z2H2;E9Q901;E9Q904;D3Z7H6;E9Q986;E9Q907;E9Q905;D3Z2H7	31;31;30;30;28;28;28;27;27;26;25;25;25;17	Ctnnd1	Ctnnd1	Catenin delta-1	0.150044251877061	-0.234
Q8C761	1	Wdr60	Wdr60	WD repeat-containing protein 60	0.150044251877061	0.395
Q8VDG5	14	Ppcs	Ppcs	Phosphopantothenate--cysteine ligase	0.150044251877061	0.324
Q8CBB7;P22892;O88512	9;9;1	Ap1g1	Ap1g1	AP-1 complex subunit gamma-1	0.150044251877061	0.344
Q64442	24	Sord	Sord	Sorbitol dehydrogenase	0.150214561182728	0.207
D3YWT1;D3Z3N4	6;6	Hnrnph3	Hnrnph3		0.150220192244509	-0.228
D3YXU2;D3YV19;D3YY76;Q9D3P8	1;1;1;1	Plgrkt	Plgrkt	Plasminogen receptor (KT)	0.150230474274606	0.534
F6VG99;E9PYF4;F6TFN2;E9PYI7;Q3UPW3;E0CZD8;Q7M757	30;30;29;29;4;2;1	Lmo7	Lmo7		0.150374116455965	0.197
Q9CQ54;A0A0U1RPJ5	6;4	Ndufc2	Ndufc2	NADH dehydrogenase [ubiquinone] 1 subunit C2	0.150468482727634	0.481
A2A842	19	Epb4.1	Epb4.1		0.150596547172476	0.253
Q9CQZ5;A0A2R8VI90;A0A2R8W6V1	6;2;1	Ndufa6	Ndufa6	NADH dehydrogenase [ubiquinone] 1 alpha subcomplex subunit 6	0.150596547172476	0.508
Q9D6J6;M0QWP9;D6RGN4	10;3;2	Ndufv2	Ndufv2	NADH dehydrogenase [ubiquinone] flavoprotein 2, mitochondrial	0.150596547172476	0.347
P97807;H3BKG7	25;3	Fh	Fh	Fumarate hydratase, mitochondrial	0.150596547172476	-0.242
Q99LP6	12	Grpel1	Grpel1	GrpE protein homolog 1, mitochondrial	0.150596547172476	-0.226
G5E8I8;A0A1D5RL92;Q8CGZ0	10;10;10	Cherp	Cherp	Calcium homeostasis endoplasmic reticulum protein	0.150596547172476	-0.204
E9Q9C7;E9Q9C1;E9Q9D1;E9Q9D2;E9Q9C0;E9Q9C2;E9QK41;Q8K4G5;E9Q9Q7;E9Q030;E9Q9C4;F6YHE5	18;17;16;16;16;16;16;16;15;15;13;1	Ablim1	Ablim1	Actin-binding LIM protein 1	0.150596547172476	-0.201
G3X9K3;D3YYK9	11;8	Arfgef1	Arfgef1	Brefeldin A-inhibited guanine nucleotide-exchange protein 1	0.150596547172476	0.213
A2APY7	2	Ndufaf5	Ndufaf5	NADH dehydrogenase [ubiquinone] 1 alpha subcomplex assembly factor 5	0.150596547172476	-0.283
Q8K224;A2BH46	8;1	Nat10	Nat10	N-acetyltransferase 10	0.150596547172476	-0.204
A0A0U1RNW7;Q9D1P2	3;3	Kat8	Kat8	Histone acetyltransferase KAT8	0.150596547172476	0.314
P14148;F6XI62	20;16	Rpl7	Rpl7	60S ribosomal protein L7	0.150596547172476	-0.179
Q14CH1	9	Mocos	Mocos	Molybdenum cofactor sulfurase	0.15105798895348	0.214
Q9CX80	4	Cygb	Cygb	Cytoglobin	0.151511481285839	0.359
H3BKE6;E9QMI7;H3BL41;H3BJY2;E9QN63;Q9QWY8;H3BKD4;E9QMJ1;H3BK40	12;12;12;12;12;12;11;11;1	Asap1	Asap1	Arf-GAP with SH3 domain, ANK repeat and PH domain-containing protein 1	0.151511481285839	0.171
F6XC25;Q8BRN9	6;6	Cc2d1b	Cc2d1b	Coiled-coil and C2 domain-containing protein 1B	0.151982581207225	-0.22
Q6P5D8	10	Smchd1	Smchd1	Structural maintenance of chromosomes flexible hinge domain-containing protein 1	0.152214843570485	0.175
P45377;D3Z494;G5E895	5;2;2	Akr1b8	Akr1b8	Aldose reductase-related protein 2	0.152214843570485	0.357
Q9ERS2	10	Ndufa13	Ndufa13	NADH dehydrogenase [ubiquinone] 1 alpha subcomplex subunit 13	0.152786921615918	0.443
D3YZP9	10	Ccdc6	Ccdc6	Coiled-coil domain-containing protein 6	0.153059181757763	-0.189
G3X956;Q920B9	10;10	Supt16;Supt16h	Supt16	FACT complex subunit SPT16	0.153502160473248	-0.213
Q80UJ7;A0A1D5RLG3	15;13	Rab3gap1	Rab3gap1	Rab3 GTPase-activating protein catalytic subunit	0.15355173907647	0.181
Q9DCL4	3	Mettl15	Mettl15	Probable methyltransferase-like protein 15	0.154167097461914	0.374
F6TUL9	2				0.154167097461914	0.249
Z4YJT3;Q6ZQ58	27;27	Larp1	Larp1	La-related protein 1	0.154167097461914	-0.191
A0A0R4J0G4;Q6VN19	8;8	Ranbp10	Ranbp10	Ran-binding protein 10	0.154167097461914	0.149
Q9D2R8;Q8R2K5	2;1	Mrps33	Mrps33	28S ribosomal protein S33, mitochondrial	0.154167775975173	-0.269
Q8BH00	21	Aldh8a1	Aldh8a1	Aldehyde dehydrogenase family 8 member A1	0.15421791901472	0.276
Q91YZ2;P56546	4;4	Ctbp2	Ctbp2	C-terminal-binding protein 2	0.154247287017673	0.28
Q8BGT5;D6RFQ8	23;8	Gpt2	Gpt2	Alanine aminotransferase 2	0.154247287017673	0.296
B2RX14;A2A8R7;A0A0A0MQJ6	3;3;2	Zcchc11	Zcchc11	Terminal uridylyltransferase 4	0.154966087392136	0.37
Q9D7N9	12	Apmap	Apmap	Adipocyte plasma membrane-associated protein	0.155178512340444	0.299
Q9ER39	4	Tor1a	Tor1a	Torsin-1A	0.155178512340444	-0.418
Q9QXM1;A0A0R4J0V4;A0A1Y7VLC3	3;3;1	Jmy	Jmy	Junction-mediating and -regulatory protein	0.155178512340444	-0.25
Q3TIX9	3	Usp39	Usp39	U4/U6.U5 tri-snRNP-associated protein 2	0.155178512340444	-0.187
Q64345;E9PV48	11;9	Ifit3;I830012O16Rik	Ifit3	Interferon-induced protein with tetratricopeptide repeats 3	0.155178512340444	0.337
A0A0R3P9C8;Q9DC69	16;16	Ndufa9	Ndufa9	NADH dehydrogenase [ubiquinone] 1 alpha subcomplex subunit 9, mitochondrial	0.155178512340444	0.442
P49710;E9Q4E5	16;4	Hcls1	Hcls1	Hematopoietic lineage cell-specific protein	0.155178512340444	0.394
Q9CZP7;A0A286YCB4;A0A286YCM9	5;5;1	Cdc37l1	Cdc37l1	Hsp90 co-chaperone Cdc37-like 1	0.155178512340444	-0.328
A0A0R4J1R7;Q9CZL5	9;8	Pcbd2	Pcbd2	Pterin-4-alpha-carbinolamine dehydratase 2	0.155178512340444	-0.204
Q9Z1Q2;G3UX11	7;1	Abhd16a	Abhd16a	Abhydrolase domain-containing protein 16A	0.155178512340444	0.434
P62281;A0A1B0GRR3;A0A1B0GSE8	15;14;9	Rps11	Rps11	40S ribosomal protein S11	0.155178512340444	-0.326
A2BEF2;Q52KF7;A2BEE9;P70175	7;7;7;7	Dlg3	Dlg3	Disks large homolog 3	0.155510352983982	-0.215
Q80ZK9;A2AE98	6;4	Wdtc1	Wdtc1	WD and tetratricopeptide repeats protein 1	0.155641017909081	0.212
Q91WT7	17	Akr1c14	Akr1c14		0.155969445319711	-0.258
Q5XKE0	3	Mybpc2	Mybpc2	Myosin-binding protein C, fast-type	0.155996801721534	-1.452
E9Q1I3;Q5DTV4	3;3	Zc3h12c	Zc3h12c	Probable ribonuclease ZC3H12C	0.155996801721534	0.237
Q91XD6	21	Vps36	Vps36	Vacuolar protein-sorting-associated protein 36	0.155996801721534	0.136
Q80TR8	3	Vprbp	Vprbp	Protein VPRBP	0.155996801721534	0.193
Q9JJZ2	10	Tuba8	Tuba8	Tubulin alpha-8 chain	0.155996801721534	-0.815
O35857	23	Timm44	Timm44	Mitochondrial import inner membrane translocase subunit TIM44	0.155996801721534	-0.174
P48962	12	Slc25a4	Slc25a4	ADP/ATP translocase 1	0.156143642371226	-0.717
Q6P9Q4	4	Fhod1	Fhod1	FH1/FH2 domain-containing protein 1	0.156410907388137	0.229
Q99PT1	10	Arhgdia	Arhgdia	Rho GDP-dissociation inhibitor 1	0.156505734762938	-0.211
Q8BU88	9	Mrpl22	Mrpl22	39S ribosomal protein L22, mitochondrial	0.15727087668767	-0.194
Q8BGI5;D3Z323;D3Z3F5	6;3;1	Pex26	Pex26	Peroxisome assembly protein 26	0.15727087668767	0.618
Q8BHY2	2	Noc4l	Noc4l	Nucleolar complex protein 4 homolog	0.157312609619714	-0.254
D3YUV1;Q99J45	2;2	Nrbp1	Nrbp1	Nuclear receptor-binding protein	0.157760761901955	-0.245
Q9DBF7;F7BY36;A2A6F5	4;1;1	Cwc25	Cwc25	Pre-mRNA-splicing factor CWC25 homolog	0.157932573062258	-0.218
A2A974;A0A087WS15	15;1	Cyp4a12b	Cyp4a12b		0.157973116046794	-1.009
P27659;A0A2R8VHN4;A0A087WQK0;A0A087WNS0;Q9CQ09;E9PWZ3	24;9;6;5;3;3	Rpl3	Rpl3	60S ribosomal protein L3	0.158060005504439	-0.219
Q5DTX6	2	Jcad	Jcad	Junctional protein associated with coronary artery disease	0.158060005504439	-0.248
O55239;D3YX59	4;3	Nnmt	Nnmt	Nicotinamide N-methyltransferase	0.158060005504439	-0.575
Q9CWG8	5	Ndufaf7	Ndufaf7	NADH dehydrogenase [ubiquinone] complex I, assembly factor 7	0.158088446275646	-0.173
Q6ZWZ4;P47964	7;4	Rpl36	Rpl36	60S ribosomal protein L36	0.158088446275646	-0.184
A0A1B0GSX7;Q6PFD9;B2RQL0;A0A140T8J8;A0A1B0GRB5;A0A1B0GRA7;A0A1B0GS62	20;20;14;14;12;12;2	Nup98	Nup98	Nuclear pore complex protein Nup98-Nup96;Nuclear pore complex protein Nup98;Nuclear pore complex protein Nup96	0.158204940463978	-0.21
A0A1L1SV25;P57780;E9Q2W9;A0A1L1SVJ6;D3Z0L8;D3Z761	56;56;31;18;10;8	Actn4	Actn4	Alpha-actinin-4	0.158237198764223	-0.148
A2A4N8;A2A4N7;K3W4P1;P97432;Q05BC8;A2A4N5;F6S397	4;4;4;4;3;3;2	Nbr1	Nbr1	Next to BRCA1 gene 1 protein	0.15834787350025	-0.272
A0A1Y7VIV8;Q9QUG2	1;1	Polk	Polk	DNA polymerase kappa	0.15834787350025	0.48
Q62441;F6TS96;E0CXS9;Q5SQA3;Q5SQA4;F6ZBY9;Q5SQA2;E9Q2Q6;Q3TY99;J3KMT7;F8WIE2;E0CY14;E0CXS2;E9PV07;Q3UN01;E0CXU1;Q62440;Q08122;Q9WVB2	2;1;1;1;1;1;1;1;1;1;1;1;1;1;1;1;1;1;1	Tle4;Tle3;Tle1;Tle2	Tle4	Transducin-like enhancer protein 4;Transducin-like enhancer protein 1;Transducin-like enhancer protein 3;Transducin-like enhancer protein 2	0.15834787350025	-0.182
Q8JZM7	14	Cdc73	Cdc73	Parafibromin	0.15834787350025	-0.2
Q8R1N0	2	Znf830	Znf830	Zinc finger protein 830	0.158453368087791	-0.356
D3YWY6;D3Z5S0;E9Q0V4;P63030;D3Z786	3;3;3;3;2	Mpc1	Mpc1	Mitochondrial pyruvate carrier 1	0.158513762635538	0.296
Q9CR47;A0A286YCS8	6;4	Nsa2	Nsa2	Ribosome biogenesis protein NSA2 homolog	0.158513762635538	-0.205
Q6P5B0	2	Rrp12	Rrp12	RRP12-like protein	0.159054349890463	-0.21
Q9JHH9;F2Z4A2	3;2	Copz2	Copz2	Coatomer subunit zeta-2	0.159073965397525	0.247
A2AP32;Q3UIU2	7;7	Ndufb6	Ndufb6	NADH dehydrogenase [ubiquinone] 1 beta subcomplex subunit 6	0.159148356822484	0.499
A0A2I3BRQ1;A0A2I3BQE1;A2AS37	9;8;8	AI182371	AI182371		0.159508770507654	-0.239
Q9D2Y4;D3YV42	7;3	Mlkl	Mlkl	Mixed lineage kinase domain-like protein	0.159652582410316	0.309
Q8VDF3	2	Dapk2	Dapk2	Death-associated protein kinase 2	0.159708845998402	0.388
Q8C147	2	Dock8	Dock8	Dedicator of cytokinesis protein 8	0.159708845998402	0.413
Q8BV13	2	Cops7b	Cops7b	COP9 signalosome complex subunit 7b	0.159995034479931	-0.163
Q9QYH6	9	Maged1	Maged1	Melanoma-associated antigen D1	0.159995034479931	-0.239
P59325;Q8BVV6;A0A1Y7VJG2;A0A1Y7VNP4;A0A1Y7VLQ0;A0A1Y7VLL6;A0A1Y7VKT5;A0A1Y7VLK2	14;13;10;8;2;1;1;1	Eif5	Eif5	Eukaryotic translation initiation factor 5	0.159995034479931	-0.236
Q9JIG7	19	Ccdc22	Ccdc22	Coiled-coil domain-containing protein 22	0.159995034479931	-0.187
E9Q7G1;D3YZZ5	6;6	Tmed7	Tmed7		0.160344125577587	-0.226
Q64685	6	St6gal1	St6gal1	Beta-galactoside alpha-2,6-sialyltransferase 1	0.160473339058212	0.449
P33267;A0A0U1RPL9	15;7	Cyp2f2	Cyp2f2	Cytochrome P450 2F2	0.16049952459678	-0.506
H9KV00;Q9QX47;H9KV15;H9KV02;F7CU80	21;21;20;6;3	Son	Son	Protein SON	0.16049952459678	-0.177
Q9QYL7	4	Abt1	Abt1	Activator of basal transcription 1	0.160530163074315	-0.163
Q9CR57;A0A1L1SUF6	5;2	Rpl14	Rpl14	60S ribosomal protein L14	0.16065476588385	-0.243
Q9D8T7;F8WHU8;F7DE82	5;4;3	Slirp	Slirp	SRA stem-loop-interacting RNA-binding protein, mitochondrial	0.160758198743632	-0.218
E9PYE2;D3YVH5;Q8BSA9	1;1;1	Tyw3	Tyw3	tRNA wybutosine-synthesizing protein 3 homolog	0.161109854514326	-0.344
G5E8Y6;E9QP49;Q99MS7	6;6;6	Ehbp1l1	Ehbp1l1	EH domain-binding protein 1-like protein 1	0.161301469508184	0.408
Q8VDC1;A0A140T8V9	22;15	Fyco1	Fyco1	FYVE and coiled-coil domain-containing protein 1	0.161301469508184	-0.29
Q8BYL4;E9PX65;F7BWC1	10;8;4	Yars2	Yars2	Tyrosine--tRNA ligase, mitochondrial;Tyrosine--tRNA ligase	0.161301469508184	-0.286
Q61425	19	Hadh	Hadh	Hydroxyacyl-coenzyme A dehydrogenase, mitochondrial	0.161301469508184	0.328
Q8VC91;E9Q2Y3;Q7TSS3;O88522;A3KG44;A3KG40;A3KG41;A3KG38	7;7;7;7;6;4;4;4	Ikbkg	Ikbkg	NF-kappa-B essential modulator	0.161301469508184	-0.139
Q9CQB5;D3Z3X4	4;3	Cisd2	Cisd2	CDGSH iron-sulfur domain-containing protein 2	0.161301469508184	-0.217
A0A075B664;A0A075B663;P01728;P01723;P01729;P01727;P01726	1;1;1;1;1;1;1	Iglv2;Iglv1	Iglv2	Ig lambda-2 chain V region;Ig lambda-1 chain V region;Ig lambda-2 chain V region MOPC 315;Ig lambda-1 chain V region S43;Ig lambda-1 chain V region H2020	0.161301469508184	0.633
Q3U7K7;Q62191	2;1	Trim21	Trim21	E3 ubiquitin-protein ligase TRIM21	0.161515835540399	-0.366
Q9CPW2;A0A1L1SV24	6;2	Fdx1l	Fdx1l	Adrenodoxin-like protein, mitochondrial	0.161645154954354	-0.183
A0A0R4J0U2;Q0VGB7;A0A0N4SV05;A0A0N4SVH3	12;12;9;5	Ppp4r2	Ppp4r2	Serine/threonine-protein phosphatase 4 regulatory subunit 2	0.161704846499661	-0.215
Q8CEC0	4	Nup88	Nup88	Nuclear pore complex protein Nup88	0.161704846499661	-0.182
E9PYH2;Q91V12	7;7	Acot7	Acot7	Cytosolic acyl coenzyme A thioester hydrolase	0.161788465864051	0.208
Q9DBL7;REV__J3QNE4;REV__F6QNN0	18;1;1	Coasy	Coasy	Bifunctional coenzyme A synthase;Phosphopantetheine adenylyltransferase;Dephospho-CoA kinase	0.162006222537256	0.256
A0A087WRH2;D3Z3C1;Q9WUD8;J3QPY3	4;4;4;1	Faim	Faim	Fas apoptotic inhibitory molecule 1	0.162187925672898	0.155
S4R2F3;Q8C8R3;S4R2T7;S4R2R5;S4R1J9;S4R2D6;S4R1I1;S4R1U2	8;8;7;7;6;3;2;1	Ank2	Ank2	Ankyrin-2	0.162399106789933	-0.351
A0A087WS26;A0A0R4J2B7;A0A087WRP5;A0A087WQ86;E9QM99;Q8BZN6	1;1;1;1;1;1	Dock10	Dock10	Dedicator of cytokinesis protein 10	0.162414618873295	0.359
Q8CF89	5	Tab1	Tab1	TGF-beta-activated kinase 1 and MAP3K7-binding protein 1	0.162494232736931	-0.219
P57759;F8WJI4;F8WIM7;D6RG87	12;1;1;1	Erp29	Erp29	Endoplasmic reticulum resident protein 29	0.16294122920714	-0.249
Q9CW42;A0A087WPC2;D3YZZ3	12;11;11	Marc1	Marc1	Mitochondrial amidoxime-reducing component 1	0.16294122920714	0.298
A0A1D5RLV1	12				0.163535261850585	-0.28
E9PVP3;Q5F2B1;Q8R0J2	1;1;1	Mpdu1	Mpdu1		0.16398400159457	0.518
Q9CQB4;Q9D855	13;13	Uqcrb	Uqcrb	Cytochrome b-c1 complex subunit 7	0.164343931676001	-0.145
S4R1E5;O70325	12;12	Gpx4	Gpx4	Glutathione peroxidase;Phospholipid hydroperoxide glutathione peroxidase, mitochondrial	0.164625781044095	0.321
G3X8R5;Q3UA37;Q8BUN3;A0A0A6YXZ6	4;4;3;1	Qrich1	Qrich1	Glutamine-rich protein 1	0.164628628565731	-0.249
E9Q640;Q6NZN0;E9PUF4;E9PYZ7;A0A0R4J214	19;19;18;18;6	Rbm26	Rbm26	RNA-binding protein 26	0.164628628565731	-0.174
E9PZ41;E9Q3T8;Q3U0M1	4;4;4	Trappc9	Trappc9	Trafficking protein particle complex subunit 9	0.164628628565731	0.336
Q542I8;P11835;M0QWA7;D3Z1S4;D3YYP8	7;7;6;1;1	Itgb2	Itgb2	Integrin beta;Integrin beta-2	0.164628628565731	0.431
O35604	5	Npc1	Npc1	Niemann-Pick C1 protein	0.164628628565731	-0.36
A0A1W2P7V0;K3W4Q9;Q8BH60;A0A1W2P7A5	11;11;11;2	Gopc	Gopc	Golgi-associated PDZ and coiled-coil motif-containing protein	0.164628628565731	-0.171
Q9CPU2	2	Ndufb2	Ndufb2	NADH dehydrogenase [ubiquinone] 1 beta subcomplex subunit 2, mitochondrial	0.164740280600409	0.541
P10711;E9PYD5	10;9	Tcea1	Tcea1	Transcription elongation factor A protein 1	0.164740280600409	-0.161
G3UW40;E9PWI3	5;5	Mcc	Mcc		0.165087775368894	-0.23
B2RVL6	2	Zcchc24	Zcchc24	Zinc finger CCHC domain-containing protein 24	0.165087775368894	-0.242
E9PUR6;E9PYV1;E9Q310;P06537;E9Q8A6;D3Z280;D3YTK8	8;8;7;7;2;1;1	Nr3c1	Nr3c1	Glucocorticoid receptor	0.165087775368894	-0.203
A0A140T8M9;A0A140T8M0;A0A0B4J1I0;A0A075B5N0;A0A075B5K8;F6XWB2;A0A140T8N1;A0A0G2JDE5;P01631	1;1;1;1;1;1;1;1;1	Igkv1-110;Igkv1-35;Igkv1-99;Igkv1-115	Igkv1-110	Ig kappa chain V-II region 26-10	0.165087775368894	1.299
V9GXM1;Q9EPJ9;Q3TGS9;V9GWV1	9;9;8;8	Arfgap1	Arfgap1	ADP-ribosylation factor GTPase-activating protein 1	0.165302412556802	0.202
A6H5Y3	2	Mtr	Mtr	Methionine synthase	0.165302412556802	0.329
E9QPN7;A0A1L1SQR4;Q8VDR9;A0A1L1ST98	5;5;5;1	Dock6	Dock6	Dedicator of cytokinesis protein 6	0.165302412556802	0.3
Q8BGX2	5			Uncharacterized protein C19orf52 homolog	0.165302412556802	-0.277
P11680	1	Cfp	Cfp	Properdin	0.165302412556802	0.576
Q8R5A6;A0A2R8W718	3;1	Tbc1d22a	Tbc1d22a	TBC1 domain family member 22A	0.165302412556802	0.285
F8WID5	23	Tpm1	Tpm1		0.165302412556802	-0.651
P02463;A0A1B0GSI7;A0A1B0GRC0;F7CK55;Q63ZW6;A0A140LHU8	5;4;3;2;2;1	Col4a1	Col4a1	Collagen alpha-1(IV) chain;Arresten	0.165302412556802	0.822
F6RND9;P97434;F6S5I0;Q5SWZ5;F6XZM9	31;30;28;28;10	Mprip	Mprip	Myosin phosphatase Rho-interacting protein	0.165302412556802	0.177
Q61508;D3Z0U9;D3Z038;D3YV22	10;7;6;5	Ecm1	Ecm1	Extracellular matrix protein 1	0.165302412556802	0.202
Q9DB94	1	Wdr53	Wdr53	WD repeat-containing protein 53	0.165302412556802	-0.222
D3YZC9;D3YZD0;Q64213;E9Q4Q2;D3YVH4;F8WHF9;F6SRV1;F6YR19	11;10;10;9;5;3;1;1	Sf1	Sf1	Splicing factor 1	0.165302412556802	-0.185
A2AKK5;A2BH60;A2AKK6	9;5;2	Acnat1;Acnat2	Acnat1	Acyl-coenzyme A amino acid N-acyltransferase 1	0.165302412556802	0.202
Q8BK30	2	Ndufv3	Ndufv3	NADH dehydrogenase [ubiquinone] flavoprotein 3, mitochondrial	0.165302412556802	0.532
Q8R1B4;M0QWV3;A0A0U1RPR0	23;7;1	Eif3c	Eif3c	Eukaryotic translation initiation factor 3 subunit C	0.166106310869344	-0.159
Q9CPT4	4	Mydgf	Mydgf	Myeloid-derived growth factor	0.166106310869344	-0.181
Q91Z25;Q9WV32;F6THG2;D3Z6S0	6;6;2;1	Arpc1b	Arpc1b	Actin-related protein 2/3 complex subunit 1B	0.166441042574753	-0.222
O70503	8	Hsd17b12	Hsd17b12	Very-long-chain 3-oxoacyl-CoA reductase	0.166441042574753	0.384
Q91YE3	2	Egln1	Egln1	Egl nine homolog 1	0.166441042574753	0.23
A0A1W2P812;S4R1S2;G5E8K2;G5E8K3;S4R2S8;S4R2K9;G5E8K5;S4R236;G3X971;S4R278;S4R208;S4R229;Q3UVY0;S4R1U4;A0A087WNU5;W4VSQ0	27;27;27;27;27;27;27;17;16;9;9;3;3;3;3;2	Ank3	Ank3	Ankyrin-3	0.166441042574753	-0.166
Q64374	20	Rgn	Rgn	Regucalcin	0.166441042574753	0.411
Q8BYA0;B1ATU0	4;1	Tbcd	Tbcd	Tubulin-specific chaperone D	0.166441042574753	0.246
Q5EBG6	3	Hspb6	Hspb6	Heat shock protein beta-6	0.166441042574753	-1.081
Q6NSR8;F6T2H5	12;7	Npepl1	Npepl1	Probable aminopeptidase NPEPL1	0.166441042574753	0.144
A0JNU3;A0A1Y7VK88;A0A1Y7VLT0;A0A1Y7VIV3	10;2;1;1	Aspg	Aspg	60 kDa lysophospholipase;L-asparaginase;Platelet-activating factor acetylhydrolase	0.166441042574753	0.397
Q9CQ90	1			Uncharacterized protein C9orf85 homolog	0.16650631677895	-0.296
P62827;Q61820	12;4	Ran	Ran	GTP-binding nuclear protein Ran	0.16650631677895	-0.181
Q64737;D6RCG1	31;10	Gart	Gart	Trifunctional purine biosynthetic protein adenosine-3;Phosphoribosylamine--glycine ligase;Phosphoribosylformylglycinamidine cyclo-ligase;Phosphoribosylglycinamide formyltransferase	0.16650631677895	-0.143
Q80UP3;A2AHK0;A2AHJ7	6;5;5	Dgkz	Dgkz	Diacylglycerol kinase zeta;Diacylglycerol kinase	0.16650631677895	0.223
Q9D7P6;D3Z7W0;D3Z0K9	4;4;3	Iscu	Iscu	Iron-sulfur cluster assembly enzyme ISCU, mitochondrial	0.16767895517679	-0.227
Q9QZD9;A2AE03	11;5	Eif3i	Eif3i	Eukaryotic translation initiation factor 3 subunit I	0.16767895517679	-0.168
Q6P9Q6;Q80YW9;Q80YW6;Q80YW7	18;10;8;6	Fkbp15	Fkbp15	FK506-binding protein 15;Peptidyl-prolyl cis-trans isomerase	0.16767895517679	-0.194
Q9JJI8	4	Rpl38	Rpl38	60S ribosomal protein L38	0.167773096888374	-0.268
F7ABV5;D3Z499;E9PY95;Q0PMG2	1;1;1;1	Mdga1	Mdga1	MAM domain-containing glycosylphosphatidylinositol anchor protein 1	0.167925899975459	0.805
Q9QYG0;A0A2I3BPW0;A0A2I3BQR5;A0A2I3BPL1;A0A2I3BQM5;A0A2I3BS20	14;9;6;5;4;3	Ndrg2	Ndrg2	Protein NDRG2	0.168586177971597	-0.187
Q69ZX8	7	Ablim3	Ablim3	Actin-binding LIM protein 3	0.168752294494859	-0.228
B2RUR8;D3YYZ8;D3Z210;H3BKW8;Q8R554	4;1;1;1;1	Otud7b	Otud7b	OTU domain-containing protein 7B	0.168989684918164	-0.226
Q921H9	7	Coa7	Coa7	Cytochrome c oxidase assembly factor 7	0.168989684918164	-0.212
Q8C7G5;A0A1L1SQP3;A0A1L1SSE5;A0A1L1SSC4	13;7;4;4	Apoa5	Apoa5	Apolipoprotein A-V	0.169488525111248	0.31
A0A140LJ04;E9Q5W5;Q5SSH7	15;15;14	Zzef1	Zzef1	Zinc finger ZZ-type and EF-hand domain-containing protein 1	0.169488525111248	0.156
Q9D1C9;F6VVA3;E9PYF0;E9QAX0	4;1;1;1	Rrp7a	Rrp7a	Ribosomal RNA-processing protein 7 homolog A	0.169756435902358	-0.36
Q9CVD2;E9Q717;F6T5L3;Q5M8S1;F6TRN1	7;5;4;4;2	Atxn3	Atxn3	Ataxin-3	0.169815381386999	-0.231
Q9JHK4;A0A2K6EDL0	6;3	Rabggta	Rabggta	Geranylgeranyl transferase type-2 subunit alpha	0.169835180922534	0.142
Q9CQX8;Q9D6T9	6;5	Mrps36	Mrps36	28S ribosomal protein S36, mitochondrial	0.170115876809891	-0.172
Q8BIZ6	4	Snip1	Snip1	Smad nuclear-interacting protein 1	0.170115876809891	-0.209
Q9JHN8;F6SFN2	2;1	Stk19	Stk19	Serine/threonine-protein kinase 19	0.170182522724043	0.439
Q8BYI8	4	Kiaa1467	Kiaa1467	Uncharacterized protein KIAA1467	0.170182522724043	-0.984
Q921G9;Q9QXY1;A0A1W2P7W7	15;14;3	Tjp3	Tjp3	Tight junction protein ZO-3	0.170284252368878	0.26
Q6SKR2;D3Z6J0	4;3	N6amt1	N6amt1		0.170284252368878	0.244
D3Z4J9;D6RII3;Q05BC3	5;4;4	Eml1	Eml1	Echinoderm microtubule-associated protein-like 1	0.170402200001317	0.25
Q8K2A1	2	Gulp1	Gulp1	PTB domain-containing engulfment adapter protein 1	0.170546927582484	-0.547
E9PXB7;Q8CFI0;A0A286YDR6;A0A286YCM8;G3X9H8	8;8;4;4;4	Nedd4l	Nedd4l	E3 ubiquitin-protein ligase NEDD4-like	0.170728938205574	-0.146
A2ALK8	3	Ptpn3	Ptpn3	Tyrosine-protein phosphatase non-receptor type 3	0.170852618361522	-0.211
Q8BHA3	6	Dtd2	Dtd2	Probable D-tyrosyl-tRNA(Tyr) deacylase 2	0.170852618361522	0.222
Q9CY97	2	Ssu72	Ssu72	RNA polymerase II subunit A C-terminal domain phosphatase SSU72	0.170852618361522	-0.364
P63325;Q3UW83	8;5	Rps10	Rps10	40S ribosomal protein S10	0.171653613373895	-0.265
Q9WVB0;T1ECW4;S4R1Y2;S4R1A1;S4R2P3	11;10;8;3;2	Rbpms	Rbpms	RNA-binding protein with multiple splicing	0.171653613373895	-0.228
P15261;E9PX11	2;1	Ifngr1	Ifngr1	Interferon gamma receptor 1	0.172213592041449	-0.527
Q8K0D5	24	Gfm1	Gfm1	Elongation factor G, mitochondrial	0.172426055138173	0.186
Q60692	6	Psmb6	Psmb6	Proteasome subunit beta type-6	0.172444411973006	0.182
D3YWR7;Q8BVI4;A0A0G2JGJ1;A0A0G2JGY0;D3Z1A1;D3Z099	11;11;9;8;5;3	Qdpr	Qdpr	Dihydropteridine reductase	0.17248601026944	0.162
O08997	6	Atox1	Atox1	Copper transport protein ATOX1	0.172549538963509	0.246
Q4FCQ7;A0A1L1SQ41;Q9Z2A5;J3QNU1;A0A140LJ98	6;6;6;5;3	Ate1	Ate1	Arginyl-tRNA--protein transferase 1	0.172711337295561	0.134
P59222	1	Scarf2	Scarf2	Scavenger receptor class F member 2	0.172847284118185	0.375
Q8BPA8	2	Dpcd	Dpcd	Protein DPCD	0.172920024774762	-0.243
Q91XF0;A2A6E7	11;2	Pnpo	Pnpo	Pyridoxine-5-phosphate oxidase	0.173547312449991	-0.203
A0A1B0GT92;Q9Z1E4	5;5	Gys1	Gys1	Glycogen [starch] synthase, muscle	0.173662998839208	-0.307
Q63886;D3YZE6;D3Z7G0;D3YZ96;E9PXN7;D3Z748;G3UZC9;D6RH94	13;6;6;6;6;6;5;2	Ugt1a1	Ugt1a1	UDP-glucuronosyltransferase 1-1	0.173743588692003	0.437
P70697;A0A0A0MQG7	11;4	Urod	Urod	Uroporphyrinogen decarboxylase	0.174062942326854	0.17
Q8VDV8	2	Mitd1	Mitd1	MIT domain-containing protein 1	0.174222456738043	-0.25
Q9DCT2	11	Ndufs3	Ndufs3	NADH dehydrogenase [ubiquinone] iron-sulfur protein 3, mitochondrial	0.17424736716152	0.397
D3YYW8;Q91V81	3;3	Rbm42	Rbm42	RNA-binding protein 42	0.17424736716152	-0.242
Q8VC03;A0A286YDN1;A0A286YCM4	4;4;2	Eml3	Eml3	Echinoderm microtubule-associated protein-like 3	0.175032687655568	0.177
Q921Y2	1	Imp3	Imp3	U3 small nucleolar ribonucleoprotein protein IMP3	0.175047050054618	-0.259
A2AGS6;Q4QQM4	1;1	Trp53i11	Trp53i11	Tumor protein p53-inducible protein 11	0.175121406071119	0.626
P58044	9	Idi1	Idi1	Isopentenyl-diphosphate Delta-isomerase 1	0.175121406071119	-0.839
Q8BFR4;A0A1W2P8D3;A0A1W2P6W9	9;2;1	Gns	Gns	N-acetylglucosamine-6-sulfatase	0.175325085896465	-0.164
Q8K2Q0	5	Commd9	Commd9	COMM domain-containing protein 9	0.175327005928635	-0.234
Q8BK64;A0A1Y7VM19	14;2	Ahsa1	Ahsa1	Activator of 90 kDa heat shock protein ATPase homolog 1	0.176158547299781	-0.16
Q8R2V5	5	Adap2	Adap2	Arf-GAP with dual PH domain-containing protein 2	0.176289601190322	0.378
P11589	20	Mup2	Mup2	Major urinary protein 2	0.176300202855335	-0.708
Q99JP6;J3QQ00	6;3	Homer3	Homer3	Homer protein homolog 3	0.176443609476338	-0.224
Q8K2C7;A0A1W2P6Z8	17;1	Os9	Os9	Protein OS-9	0.176705263380261	-0.159
A0A0A0MQ68;Q60759;D3Z4I2	16;15;3	Gcdh	Gcdh	Glutaryl-CoA dehydrogenase, mitochondrial	0.176705263380261	0.284
E9Q3G8;A0A286YCP2;A0A286YE24	21;7;2	Nup153	Nup153		0.177145301757963	-0.189
P61514;A0A1D5RL86	3;1	Rpl37a	Rpl37a	60S ribosomal protein L37a	0.177238573606871	-0.621
E9Q852;F7C3I9;D3Z7L2;D3YUD2	44;10;7;6	Mllt4	Mllt4		0.177382753055333	-0.172
A0A0R4J207;E9QQ18;E9QQ17;E0CZ58;Q9JM99	1;1;1;1;1	Prg4	Prg4	Proteoglycan 4;Proteoglycan 4 C-terminal part	0.177554208307287	0.317
Q91YH5;E9PYT3	13;12	Atl3	Atl3	Atlastin-3	0.177564327742692	0.393
A0A087WQS2;Q9CQC6;A0A087WPF9;A0A087WS48	15;15;10;1	Bzw1	Bzw1	Basic leucine zipper and W2 domain-containing protein 1	0.177778818634789	-0.214
P15532;Q5NC80	11;10	Nme1	Nme1	Nucleoside diphosphate kinase A;Nucleoside diphosphate kinase	0.177778818634789	-0.497
Q8VED9;E9QAC6	5;1	Lgalsl	Lgalsl	Galectin-related protein	0.177778818634789	0.239
A2BFB0;O08609;A2BFB2;A2BFB1;A2BFA9	6;6;5;5;2	Mlx	Mlx	Max-like protein X	0.177778818634789	-0.243
P48193;A2A841;A2AD32	22;22;17	Epb41;Epb4.1	Epb41	Protein 4.1	0.177778818634789	-0.408
Q8BK72	12	Mrps27	Mrps27	28S ribosomal protein S27, mitochondrial	0.177778818634789	-0.192
Q8VDP3;E9PUI4	3;1	Mical1	Mical1	Protein-methionine sulfoxide oxidase MICAL1	0.177778818634789	0.387
Q9DB42	5	Znf593	Znf593	Zinc finger protein 593	0.177778818634789	-0.232
P51855;Q3UEE2;H3BKH4;A2AQN7;A2AQN9	17;15;9;5;4	Gss	Gss	Glutathione synthetase	0.177778818634789	0.175
A0A0R4J023;Q9JLZ3;F6RT60;F6R307;A0A0R4J1L8;E9Q6L3;E9QMT1	12;12;8;7;3;1;1	Auh	Auh	Methylglutaconyl-CoA hydratase, mitochondrial	0.177778818634789	-0.167
B7ZWM8;B2RXP1;E9QAU9;Q8BVU0;E9Q0H5;F6YZL6;F6TPH7;E9Q892	2;2;2;2;1;1;1;1	Lrch3	Lrch3	Leucine-rich repeat and calponin homology domain-containing protein 3	0.177778818634789	0.27
P01898;A7VMS6;E9Q0G4;G3UXE9	15;3;3;3	H2-Q10	H2-Q10	H-2 class I histocompatibility antigen, Q10 alpha chain	0.177778818634789	0.24
Q3U3J1;P50136;A0A0U1RPK5	23;21;3	Bckdha	Bckdha	2-oxoisovalerate dehydrogenase subunit alpha, mitochondrial	0.177778818634789	0.242
Q5RL20;Q99N89	9;5	Mrpl43	Mrpl43	39S ribosomal protein L43, mitochondrial	0.177778818634789	-0.168
K3W4R3;Q91WZ8;A0A1Y7VK42;A0A1Y7VP73;A0A1Y7VIX4;A0A1Y7VJD2	4;4;3;3;3;2	Dtnbp1	Dtnbp1	Dysbindin	0.177778818634789	-0.193
P28271	43	Aco1	Aco1	Cytoplasmic aconitate hydratase	0.177778818634789	0.182
O08586	2	Pten	Pten	Phosphatidylinositol 3,4,5-trisphosphate 3-phosphatase and dual-specificity protein phosphatase PTEN	0.177872328487547	0.156
Q6A098;A2AQE2;F6QQ13	8;8;3	Secisbp2l	Secisbp2l	Selenocysteine insertion sequence-binding protein 2-like	0.177905669101602	0.202
Q91YD9;Q9CXQ9	10;2	Wasl	Wasl	Neural Wiskott-Aldrich syndrome protein	0.17791100443137	0.185
Q8BGT7	4	Smndc1	Smndc1	Survival of motor neuron-related-splicing factor 30	0.178023283305959	-0.157
Q8R0G9	4	Nup133	Nup133	Nuclear pore complex protein Nup133	0.178023283305959	-0.174
Q99LJ6	2	Gpx7	Gpx7	Glutathione peroxidase 7	0.178042179351852	-0.371
Q5SSK3;B7ZCA9	3;2	Tefm	Tefm	Transcription elongation factor, mitochondrial	0.178065563020506	-0.336
A0A0G2JFE5;D3YWH7;P53368	1;1;1	Nudt1	Nudt1	7,8-dihydro-8-oxoguanine triphosphatase	0.178419764928058	0.395
D6RCW3;D3Z6W4;D3YU39;Q8C025	1;1;1;1	Chpt1	Chpt1	Cholinephosphotransferase 1	0.179054193284998	0.783
Q62418	16	Dbnl	Dbnl	Drebrin-like protein	0.179054193284998	-0.239
O88792	3	F11r	F11r	Junctional adhesion molecule A	0.179054193284998	-0.325
Q9CR13	1			UPF0562 protein C7orf55 homolog	0.179054193284998	-0.366
A0A286YDT0;A0A286YCS0;Q7TMY4;A0A286YEA7;A0A286YCW5	3;3;3;2;1	Thoc7	Thoc7	THO complex subunit 7 homolog	0.179271054075605	-0.212
G3X9Y5;E9Q735;E9Q442;A0A1L1SV29;D6RGN7;D3YXR7;A0A1L1SV76;A0A1L1SRI7;A0A1L1SUX2;Q8VDS1	10;10;2;1;1;1;1;1;1;1	Ube4a	Ube4a	Ubiquitin conjugation factor E4 A	0.179701310407521	0.193
Q8BTI8;A0A087WRX8;A0A087WPS9	28;3;1	Srrm2	Srrm2	Serine/arginine repetitive matrix protein 2	0.179701310407521	-0.174
B7ZMP1	4	Xpnpep3	Xpnpep3	Probable Xaa-Pro aminopeptidase 3	0.179794639160855	-0.226
E0CZ76;E0CX80;P70274	1;1;1	Sepp1	Sepp1	Selenoprotein P	0.180051788389215	0.24
Q9R1P1;D3YUM8	8;3	Psmb3	Psmb3	Proteasome subunit beta type-3	0.180142400814596	0.202
Q9ERU9	60	Ranbp2	Ranbp2	E3 SUMO-protein ligase RanBP2	0.180142400814596	-0.178
Q8BJY1;F7BA91	8;1	Psmd5	Psmd5	26S proteasome non-ATPase regulatory subunit 5	0.180142400814596	0.177
Q6P5E4;G3UYG7;G3UY73;G3UY35;G3UXP5;G3UZU8	30;6;3;1;1;1	Uggt1	Uggt1	UDP-glucose:glycoprotein glucosyltransferase 1	0.180142400814596	-0.203
Q6P2K6;E9Q481;A0A1Y7VJG9	8;8;2	Smek1	Smek1	Serine/threonine-protein phosphatase 4 regulatory subunit 3A	0.180397850597171	-0.179
F8WGN6;E9Q0J5;Q9QXL2;F8VQE2;E9Q0A4;Q9QXL1	15;15;15;1;1;1	Kif21a	Kif21a	Kinesin-like protein;Kinesin-like protein KIF21A	0.180397850597171	0.182
Q8R344;A0A0G2JF16;A0A0G2JFK6	4;4;1	Ccdc12	Ccdc12	Coiled-coil domain-containing protein 12	0.180515157830571	-0.197
A0A0B4J1M0;A0A0G2JGS9	2;2	Ighv1-77	Ighv1-77		0.180628983836307	1.512
E9Q414;E9Q1Y3;E9Q4G4;F7A3M3	92;91;13;4	Apob	Apob	Apolipoprotein B-100;Apolipoprotein B-48	0.181023423400039	0.29
Q9DC50	13	Crot	Crot	Peroxisomal carnitine O-octanoyltransferase	0.181025927077581	0.188
D3Z7B1;Q80U62	1;1	1700021K19Rik;Kiaa0226	1700021K19Rik	Run domain Beclin-1 interacting and cysteine-rich containing protein	0.181505098379499	0.341
Q9DBC7;D3Z0V6;P12849;D3Z068;A2AI69;D3YTM5;D3Z4L4	10;5;5;3;2;2;1	Prkar1a;Prkar1b	Prkar1a	cAMP-dependent protein kinase type I-alpha regulatory subunit;cAMP-dependent protein kinase type I-alpha regulatory subunit, N-terminally processed;cAMP-dependent protein kinase type I-beta regulatory subunit	0.181714602394983	0.193
Q8CB27	3	Yod1	Yod1	Ubiquitin thioesterase OTU1	0.18186846767453	-0.346
O55125;Q5SVG6	9;6	Nipsnap1	Nipsnap1	Protein NipSnap homolog 1	0.18186846767453	0.187
Q8VCM8;D3YU17;F6S731	10;10;1	Ncln	Ncln	Nicalin	0.181943984783204	0.294
O89086;Q8BG13	4;3	Rbm3	Rbm3	RNA-binding protein 3	0.182476790233557	0.344
Q9JM13;D3YWB4;D3Z2L2	5;2;2	Rabgef1	Rabgef1	Rab5 GDP/GTP exchange factor	0.182478407189762	-0.142
A0A2I3BQS8	1				0.182530506411493	-0.267
Q8C253;P16110	5;5	Lgals3	Lgals3	Galectin;Galectin-3	0.182530506411493	0.413
F8WHY8;Q8K4B0;E9PX23	6;6;5	Mta1	Mta1	Metastasis-associated protein MTA1	0.182894766162086	-0.148
Q9JK24	1	Ppp2r3c	Ppp2r3c	Serine/threonine-protein phosphatase 2A regulatory subunit B subunit gamma	0.18314851298746	-0.287
Q8CAK3	3			UPF0515 protein C19orf66 homolog	0.18314851298746	0.239
Q91ZE0	6	Tmlhe	Tmlhe	Trimethyllysine dioxygenase, mitochondrial	0.183315072281234	0.314
E9PVA8	43	Gcn1l1	Gcn1l1		0.183951156112814	-0.211
A0A0R4J256;G3UYK5;P28076	2;1;1	Psmb9	Psmb9	Proteasome subunit beta type-9	0.183951156112814	0.32
Q9CQ02;A0A1L1SRJ9;A0A1L1SRX4;A0A1L1SVC7;A0A1L1ST08	3;2;2;2;1	Commd4	Commd4	COMM domain-containing protein 4	0.183951156112814	-0.294
Q8R2E9;A0A1Y7VJM4;A0A1Y7VNF4	5;5;4	Ero1lb	Ero1lb	ERO1-like protein beta	0.183979400547894	-0.393
Q8BHG3	2	Tmem30b	Tmem30b	Cell cycle control protein 50B	0.183979400547894	0.549
Q99NF3;H9KUZ8;E9Q8S3;S4R2L7	3;2;1;1	Cep41	Cep41	Centrosomal protein of 41 kDa	0.184081792431708	-0.37
A0A1Y7VJZ2;A0A1Y7VNC1	11;8				0.184081792431708	0.158
Q91XH5;G3UXX3;Q64105;G3UZ79	10;9;9;4	Spr	Spr	Sepiapterin reductase	0.184081792431708	0.148
Q810D6	1	Grwd1	Grwd1	Glutamate-rich WD repeat-containing protein 1	0.184833775765823	-0.232
Q9Z2L6	4	Minpp1	Minpp1	Multiple inositol polyphosphate phosphatase 1	0.185399534797283	0.224
P47857;A0A2R8VHV2	13;1	Pfkm	Pfkm	ATP-dependent 6-phosphofructokinase, muscle type	0.18547544543125	0.194
Q99K90;D3Z564;D3Z216	3;2;2	Tab2	Tab2	TGF-beta-activated kinase 1 and MAP3K7-binding protein 2	0.185666939394461	-0.179
E9PZJ2;E9Q8M6;Q61179	3;3;3	Irf9	Irf9	Interferon regulatory factor 9	0.185797411692495	0.292
Q61503	4	Nt5e	Nt5e	5-nucleotidase	0.186417273903342	0.499
E9Q390;A0A286YDF5;Q69ZN7;A0A286YCZ3;A0A286YE65	9;9;9;5;1	Myof	Myof	Myoferlin	0.186417273903342	0.399
Q91WQ3	33	Yars	Yars	Tyrosine--tRNA ligase, cytoplasmic;Tyrosine--tRNA ligase, cytoplasmic, N-terminally processed	0.186417273903342	-0.277
Q8VDU3	5	Apol9a	Apol9a		0.187417893528939	0.365
O88312	5	Agr2	Agr2	Anterior gradient protein 2 homolog	0.187417893528939	-1.159
F8VQG7;A0A0J9YUP5	6;5	N4bp2	N4bp2		0.187512787655572	-0.265
E9QPK1;Q8R1U2	1;1	Cgref1	Cgref1	Cell growth regulator with EF hand domain protein 1	0.187922288250408	0.82
H3BKQ7;H3BJD0;H3BL28;Q7TN74;H3BJD6;H3BJA6;Q3UXW4	2;2;2;2;2;1;1	Ppp1r9a	Ppp1r9a		0.188098592662605	-0.288
D3Z4C0	9	Farp2	Farp2		0.188642195083071	-0.206
Q9Z1M4;D3YWB8	4;3	Rps6kb2	Rps6kb2	Ribosomal protein S6 kinase beta-2	0.188642195083071	0.223
A2ATU0	23	Dhtkd1	Dhtkd1	Probable 2-oxoglutarate dehydrogenase E1 component DHKTD1, mitochondrial	0.188652520100499	0.427
Q8BRB6;A0A0J9YV32;Q3UUG6	3;3;3	Tbc1d24	Tbc1d24	TBC1 domain family member 24	0.188652520100499	0.195
A0A140T8N2;P01642	1;1	Gm10881	Gm10881	Ig kappa chain V-V region L7	0.188652520100499	1.012
Q8CG76	14	Akr7a2	Akr7a2	Aflatoxin B1 aldehyde reductase member 2	0.188652520100499	0.238
Q9CRC3	4			UPF0235 protein C15orf40 homolog	0.188652520100499	-0.137
D6RFB8;P52431	3;3	Pold1	Pold1	DNA polymerase;DNA polymerase delta catalytic subunit	0.188652520100499	0.333
Q9QWG7;G5E904	10;1	Sult1b1	Sult1b1	Sulfotransferase family cytosolic 1B member 1	0.188652520100499	0.266
A0A2I3BPM7;Q8CBY1	2;2	Samd4a	Samd4a	Protein Smaug homolog 1	0.188652520100499	0.59
D3Z6P0;F6S5U2;F6Q519	14;5;2	Pdia2	Pdia2	Protein disulfide-isomerase A2	0.188871811044311	-1.878
E9PUM4;A0A1L1SQ51;Q71LX4;Q8CDM9;A0A1L1SRI1;A0A1L1SQP9;A0A1L1SVA8	61;61;56;33;32;20;2	Tln2	Tln2	Talin-2	0.189481932520474	0.166
Q8R001;D3YYK8;E9Q6X0;Q3TG90;E9Q1B7	9;8;8;4;1	Mapre2	Mapre2	Microtubule-associated protein RP/EB family member 2	0.189660808026013	-0.254
Q9CZQ3;Q3TRQ4;E9Q2V1;P61215	1;1;1;1	Car10;Ca10	Car10	Carbonic anhydrase-related protein 10	0.189711498544093	-0.217
A0A140T8M6;P01660	1;1			Ig kappa chain V-III region PC 3741/TEPC 111	0.189754083438308	1.19
Q3UH70;Q9ESU6;B0V2V8;B0V2V6;D6RGP2;A0A2R8VHW4	8;8;4;3;2;1	Brd4	Brd4	Bromodomain-containing protein 4	0.189754083438308	-0.156
Q9D6J5;E9Q9J5;Q3V406;F6VCY0	5;4;4;3	Ndufb8	Ndufb8	NADH dehydrogenase [ubiquinone] 1 beta subcomplex subunit 8, mitochondrial	0.189754083438308	0.59
P24270;A2AL20	39;18	Cat	Cat	Catalase	0.189870829843558	0.2
Q3V3R4	14	Itga1	Itga1	Integrin alpha-1	0.189948953787153	0.252
E9QLQ3;Q61409	6;6	Pde3b	Pde3b	cGMP-inhibited 3,5-cyclic phosphodiesterase B	0.189948953787153	0.595
A2ACM0;Q8K4Q0;E9PXZ5	6;5;1	Rptor	Rptor	Regulatory-associated protein of mTOR	0.19014438816823	0.235
Q91WN1	7	Dnajc9	Dnajc9	DnaJ homolog subfamily C member 9	0.190582132896131	0.238
P14206;A0A1L1SUK3;A0A1L1SRW0	14;6;5	Rpsa	Rpsa	40S ribosomal protein SA	0.190696122757504	-0.143
Q9WU62	2	Incenp	Incenp	Inner centromere protein	0.190696122757504	0.642
Q9CWU9;A0A1W2P6V2	2;1	Nup37	Nup37	Nucleoporin Nup37	0.190696122757504	0.231
Q9DCA5	2	Brix1	Brix1	Ribosome biogenesis protein BRX1 homolog	0.190696122757504	-0.206
Q8BYK6	9	Ythdf3	Ythdf3	YTH domain-containing family protein 3	0.190947316043656	-0.209
E9PZ88;F8WIE1;Q91W89;E9PYM7;E0CYW2	8;8;8;4;1	Man2c1	Man2c1	Alpha-mannosidase;Alpha-mannosidase 2C1	0.191157417200984	0.2
A0A0R4J0H8;Q6NWW9	2;2	Fndc3b	Fndc3b	Fibronectin type III domain-containing protein 3B	0.191157417200984	-0.404
D3Z061;Q8C7R4	8;8	Uba6	Uba6	Ubiquitin-like modifier-activating enzyme 6	0.191157417200984	0.182
H3BKQ5;E0CZ04;E0CX39;Q923B0	3;3;3;3	Ggact	Ggact	Gamma-glutamylaminecyclotransferase	0.191157417200984	-0.227
E9PZS8;Q61387	2;2	Cox7a2l	Cox7a2l	Cytochrome c oxidase subunit 7A-related protein, mitochondrial	0.191157417200984	-0.212
Q9JLB2;A0A1W2P6P0	4;1	Mpp5	Mpp5	MAGUK p55 subfamily member 5	0.191157417200984	-0.142
Q8K0C5;A0A0U1RPF0	2;1	Zg16	Zg16	Zymogen granule membrane protein 16	0.191259103186442	-0.478
A2AQ25;E9QAU4;D3Z781;Q8BHR1	24;23;15;4	Skt;Etl4	Skt	Sickle tail protein	0.191580717505221	-0.187
A0A0J9YU79;E9Q1Q9;P97328;A0A0J9YUK6;A0A0J9YTU1	12;12;11;9;6	Khk	Khk	Ketohexokinase	0.191598950970533	0.605
Q8BGL3;E9QAK1;B1PQU4;A0A1B0GSR1;B2RVI8	13;9;8;5;1	2810007J24Rik	2810007J24Rik	Sulfotransferase	0.191955263092371	-0.317
Q99N92	6	Mrpl27	Mrpl27	39S ribosomal protein L27, mitochondrial	0.191955263092371	-0.254
Q64339	4	Isg15	Isg15	Ubiquitin-like protein ISG15	0.191955263092371	-0.439
Q8R0J7	5	Vps37b	Vps37b	Vacuolar protein sorting-associated protein 37B	0.191955263092371	-0.186
P56213	6	Gfer	Gfer	FAD-linked sulfhydryl oxidase ALR	0.192526652740429	-0.355
A0A0G2JFT8;Q9D394;D6RET4;REV__Q3UHH8;REV__D3Z6W7	18;15;1;1;1	Rufy3	Rufy3	Protein RUFY3	0.192648248378775	-0.155
Q9CZU6;Q80X68	14;5	Cs	Cs	Citrate synthase, mitochondrial	0.193140188048014	0.231
Q8QZS3	1	Flcn	Flcn	Folliculin	0.19322082828394	-0.28
P63017;Q504P4;D3Z5E2	45;43;12	Hspa8	Hspa8	Heat shock cognate 71 kDa protein	0.193439388725454	-0.181
P62267	5	Rps23	Rps23	40S ribosomal protein S23	0.193554849945243	-0.501
A0A075B5M2;A0A075B5M3;A0A0G2JH00;A0A0G2JGI6;A0A075B5L2;P01680	1;1;1;1;1;1	Igkv4-61;Igkv4-58;Igkv4-91	Igkv4-61	Ig kappa chain V-IV region S107B	0.193554849945243	1.857
O88685;A2AGN7;B7ZCF1	27;25;25	Psmc3	Psmc3	26S protease regulatory subunit 6A	0.193880530295683	0.13
Q9R0E1	3	Plod3	Plod3	Procollagen-lysine,2-oxoglutarate 5-dioxygenase 3	0.193898983975472	0.271
Q9D1F5;F6S5X0	2;1	3010026O09Rik	3010026O09Rik	UPF0544 protein C5orf45 homolog	0.194273828660122	0.232
Q8C0J2;D3YZW7	5;3	Atg16l1	Atg16l1	Autophagy-related protein 16-1	0.19449747632729	-0.231
E9Q202;A2API5;Q9JI18	1;1;1	Lrp1b	Lrp1b	Low-density lipoprotein receptor-related protein 1B	0.194678241748672	-0.258
Q9D7J9	10	Echdc3	Echdc3	Enoyl-CoA hydratase domain-containing protein 3, mitochondrial	0.195038980941065	0.184
Q9CRA9;F8WGG1	6;4	Fgfr1op2	Fgfr1op2	FGFR1 oncogene partner 2 homolog	0.195038980941065	0.139
F8VQM0;P24822	9;5	Akp3;Iap	Akp3	Alkaline phosphatase;Intestinal-type alkaline phosphatase	0.195079340526311	-0.607
Q9Z0L8	3	Ggh	Ggh	Gamma-glutamyl hydrolase	0.195079340526311	0.189
H7BX59;Q9WU56;D3YWU8;D3Z092	4;4;2;2	Pus1	Pus1	tRNA pseudouridine synthase;tRNA pseudouridine synthase A, mitochondrial	0.195079340526311	0.159
Q9Z1K6;A0A0A6YXB0	4;1	Arih2	Arih2	E3 ubiquitin-protein ligase ARIH2	0.195079340526311	0.23
D3Z4L1;D3Z0Q4;D3Z1R2;Q3URQ7;A0A1D5RMI9;A0A1D5RM24	5;4;3;3;2;1	Mthfsd	Mthfsd	Methenyltetrahydrofolate synthase domain-containing protein	0.195079340526311	-0.166
G3X9K4;Q8R3Q2	3;3	Ppp6r2	Ppp6r2	Serine/threonine-protein phosphatase 6 regulatory subunit 2	0.195079340526311	0.239
Q3U2A8;F6YJY2;E9PWQ5;F7A8L1	8;3;1;1	Vars2	Vars2	Valine--tRNA ligase, mitochondrial	0.195079340526311	-0.195
A0A0R4J1G5;Q91X78	7;7	Erlin1	Erlin1	Erlin-1	0.19529721370375	-0.365
O55013	3	Trappc3	Trappc3	Trafficking protein particle complex subunit 3	0.196234735386549	0.274
Q9CPU0	12	Glo1	Glo1	Lactoylglutathione lyase	0.196334267999154	0.23
P28700;Q6LC96;E9Q9V9;P28705;A2AJP2	9;8;2;2;1	Rxra	Rxra	Retinoic acid receptor RXR-alpha	0.196334267999154	-0.222
F6QKK2;Q8VEH3	5;5	Arl8a	Arl8a	ADP-ribosylation factor-like protein 8A	0.196338298006422	-0.272
A2AQT8;A2AQT7;Q99LS1	2;2;2	Mmadhc	Mmadhc	Methylmalonic aciduria and homocystinuria type D homolog, mitochondrial	0.19654619725003	0.272
Q9CZR8;Q9CX33;D3Z4M7	8;4;4	Tsfm	Tsfm	Elongation factor Ts, mitochondrial	0.19654619725003	-0.258
A0A140T8R7;Q8CFE3;A0A0A6YWY4;A0A0A6YWP7;A0A0A6YXM5;Q6PGA0;A0A0A6YXI3	5;5;2;2;2;2;1	Rcor1	Rcor1	REST corepressor 1	0.196827578839888	-0.188
F6VRP8	2	Lgals3bp	Lgals3bp		0.196895278273623	0.269
P62855	2	Rps26	Rps26	40S ribosomal protein S26	0.197060591309826	-0.312
O88569;A0A0N4SUM2	19;8	Hnrnpa2b1	Hnrnpa2b1	Heterogeneous nuclear ribonucleoproteins A2/B1	0.19780941820453	-0.277
A0A1D5RMK9;Q8BYZ7	4;4	Elmo3	Elmo3	Engulfment and cell motility protein 3	0.19780941820453	0.249
Q3U487	7	Hectd3	Hectd3	E3 ubiquitin-protein ligase HECTD3	0.197939320042797	0.179
Q5DU37	3	Zfyve26	Zfyve26	Zinc finger FYVE domain-containing protein 26	0.198255345550362	0.146
Q8BG32;G3UYL8;G3UX15;G3UYI4;G3UYL3;G3UWW7;G3UXL5;G3UYH2;G3UX67;G3UWV7;G3UZ28;G3UZ33	25;9;9;9;9;9;9;9;7;7;5;5	Psmd11	Psmd11	26S proteasome non-ATPase regulatory subunit 11	0.198427055170971	0.154
Q9R1V7	2	Adam23	Adam23	Disintegrin and metalloproteinase domain-containing protein 23	0.198437451038276	0.26
Q99L45;E0CXJ3	24;9	Eif2s2	Eif2s2	Eukaryotic translation initiation factor 2 subunit 2	0.198620169169171	-0.196
Q9DC70	6	Ndufs7	Ndufs7	NADH dehydrogenase [ubiquinone] iron-sulfur protein 7, mitochondrial	0.198674339545338	0.411
O35452;E9Q2T3	38;35	Tnxb	Tnxb		0.19875694695681	0.297
Q8R084	12	Ugt2b1	Ugt2b1		0.199436341340439	-0.781
Q60575;F6XNB6	17;4	Kif1b	Kif1b	Kinesin-like protein KIF1B	0.199612042800035	0.131
E9QK48;Q7TNG5;D6RGM3;A0A0U1RPM7;A0A0U1RQ42	7;7;5;1;1	Eml2	Eml2	Echinoderm microtubule-associated protein-like 2	0.199708596671856	0.256
B9EIX2;Q80U49	12;12	Cep170b	Cep170b	Centrosomal protein of 170 kDa protein B	0.199708596671856	0.342
Q80ZI6;A0A0A6YWS5;A2AHX4;A2AHX5;A2AHX6	10;1;1;1;1	Lrsam1	Lrsam1	E3 ubiquitin-protein ligase LRSAM1	0.199948905796074	0.123
Q99JX1	1	Taf11	Taf11	Transcription initiation factor TFIID subunit 11	0.200003068301521	0.333
Q8CFT2	1	Setd1b	Setd1b	Histone-lysine N-methyltransferase SETD1B	0.200003068301521	-0.188
Q8K370	27	Acad10	Acad10	Acyl-CoA dehydrogenase family member 10	0.200003068301521	0.256
P63276	7	Rps17	Rps17	40S ribosomal protein S17	0.200003068301521	-0.298
E9PV38;Q6AW46	11;1	Ces2g	Ces2g	Carboxylic ester hydrolase	0.200289031130359	0.243
Q5SV54;Q5SV55;Q9CSB4	5;5;5	Pard3b	Pard3b	Partitioning defective 3 homolog B	0.200329715325705	0.171
G3UXX7;G5E922;A0A0R4J041;Q8C3P7	1;1;1;1	Mettl3	Mettl3	N6-adenosine-methyltransferase subunit METTL3	0.200564457754713	-0.361
Q9QWK4;Q9EQY5	8;1	Cd5l	Cd5l	CD5 antigen-like	0.200829516158485	0.805
Q9CQS2	4	Nop10	Nop10	H/ACA ribonucleoprotein complex subunit 3	0.200829516158485	-0.361
Q9DCT8;A0A0G2JF37	3;1	Crip2	Crip2	Cysteine-rich protein 2	0.200829516158485	-0.307
Q91VC3;A0A0N4SVP8;E9PV04;A2AFK7;A0A0N4SVM5	18;17;16;13;8	Eif4a3;Gm8994	Eif4a3	Eukaryotic initiation factor 4A-III;Eukaryotic initiation factor 4A-III, N-terminally processed	0.200829516158485	-0.173
A2AQ19	13	Rtf1	Rtf1	RNA polymerase-associated protein RTF1 homolog	0.20099337143219	-0.193
B2RXS4	18	Plxnb2	Plxnb2	Plexin-B2	0.20099337143219	-0.13
Q9CZ92	1	Cenpp	Cenpp	Centromere protein P	0.201049002924831	0.21
Q9CQ75	5	Ndufa2	Ndufa2	NADH dehydrogenase [ubiquinone] 1 alpha subcomplex subunit 2	0.201049002924831	0.445
E9PWR4;B2RQ71;B7ZMZ7	4;4;2	Dip2c	Dip2c		0.201079145942351	-0.255
O35737;Q8C2Q7;D3Z6Y3	11;11;1	Hnrnph1	Hnrnph1	Heterogeneous nuclear ribonucleoprotein H;Heterogeneous nuclear ribonucleoprotein H, N-terminally processed	0.201079145942351	-0.222
Q3TBU7;Q3U2K8;Q80WC7	9;9;9	Agfg2	Agfg2	Arf-GAP domain and FG repeat-containing protein 2	0.20162221056123	-0.154
Q71FD5	1	Znrf2	Znrf2	E3 ubiquitin-protein ligase ZNRF2	0.201837027826578	-0.265
P62274	3	Rps29	Rps29	40S ribosomal protein S29	0.20209947475709	-0.359
Q9Z0N1;A2AAW9	15;11	Eif2s3x	Eif2s3x	Eukaryotic translation initiation factor 2 subunit 3, X-linked	0.20210829611827	-0.158
D3YY73;D3Z2N9;E9Q317;O55128	4;4;4;4	Sap18;Gm10094	Sap18	Histone deacetylase complex subunit SAP18	0.202127302024973	-0.317
A2A432;E9PXY1;J3QJX0	19;19;10	Cul4b	Cul4b	Cullin-4B	0.202127302024973	0.145
O88325	6	Naglu	Naglu		0.202127302024973	-0.201
Q8CAS9;H7BWY5;E0CYZ7;F6U1Y8	17;15;1;1	Parp9	Parp9	Poly [ADP-ribose] polymerase 9	0.202127302024973	0.203
Q9CQN1	29	Trap1	Trap1	Heat shock protein 75 kDa, mitochondrial	0.202523839483117	-0.184
Q6A0A2;A0A087WPU9	14;2	Larp4b	Larp4b	La-related protein 4B	0.202615879237322	-0.227
D3YVM2;Q9QY73	1;1	Tmem59	Tmem59	Transmembrane protein 59	0.202615879237322	0.417
Q8BWS5	12	Gprin3	Gprin3	G protein-regulated inducer of neurite outgrowth 3	0.202615879237322	-0.286
Q8VHG0;D3YUF0;P97501	6;1;1	Fmo4	Fmo4	Dimethylaniline monooxygenase [N-oxide-forming] 4	0.202615879237322	0.379
Q3U9D6;Q8R313	5;4	Exoc6	Exoc6	Exocyst complex component 6	0.202615879237322	0.274
P61222	20	Abce1	Abce1	ATP-binding cassette sub-family E member 1	0.202615879237322	-0.138
Q3U8Y1;Q9DCA2	5;5	Mrps11	Mrps11	28S ribosomal protein S11, mitochondrial	0.202615879237322	-0.204
Q9D338	5	Mrpl19	Mrpl19	39S ribosomal protein L19, mitochondrial	0.202615879237322	-0.159
Q3UD01	1	Atxn7l3b	Atxn7l3b	Putative ataxin-7-like protein 3B	0.202797283235719	0.221
Q99PP2	7	Znf318	Znf318	Zinc finger protein 318	0.202899778584068	-0.187
Q14C51;A0A0U1RQ61;A0A0U1RP36	12;5;2	Ptcd3	Ptcd3	Pentatricopeptide repeat domain-containing protein 3, mitochondrial	0.203213554174165	-0.176
P23953;A0A1D5RM42	18;4	Ces1c	Ces1c	Carboxylesterase 1C	0.203218115404034	0.304
D3Z7I0;Q8BL74;D3Z2L1;Q3UU56;A0A0J9YUJ3;D3YY96	4;4;3;3;2;1	Gtf3c2;Gm29609	Gtf3c2	General transcription factor 3C polypeptide 2	0.203499646058548	-0.219
P05064;A6ZI44;D3YWI1;Q9CPQ9;A6ZI46;D3Z510;A0A0U1RPN8;A0A0U1RPT5;D3YV98;A6ZI47	25;23;19;17;17;16;16;13;12;9	Aldoa;Aldoart1	Aldoa	Fructose-bisphosphate aldolase A;Fructose-bisphosphate aldolase	0.203499646058548	-0.424
Q99JH1	3	Rpp25l	Rpp25l	Ribonuclease P protein subunit p25-like protein	0.203531794670586	0.252
P14115	8	Rpl27a	Rpl27a	60S ribosomal protein L27a	0.203555441080725	-0.255
P62915	7	Gtf2b	Gtf2b	Transcription initiation factor IIB	0.203822630990964	-0.153
Q6A0D4	2	Rftn1	Rftn1	Raftlin	0.203822630990964	0.579
P58283	1	Rnf216	Rnf216	E3 ubiquitin-protein ligase RNF216	0.203905691327453	-0.259
Q9EST4	2	Psmg2	Psmg2	Proteasome assembly chaperone 2	0.203932223702099	-0.16
Q07243	1	Mtf1	Mtf1	Metal regulatory transcription factor 1	0.204144482111613	-0.239
F8VQK5;P59808;A0A1D5RMH4;A0A1D5RM71	5;4;2;1	Sash1	Sash1	SAM and SH3 domain-containing protein 1	0.204144482111613	-0.222
P38647	50	Hspa9	Hspa9	Stress-70 protein, mitochondrial	0.204355529407293	-0.278
Q9DB90;D3Z719	3;2	Smg9	Smg9	Protein SMG9	0.204355529407293	0.142
Q8K019;F8WI22;A0A087WRN1;A0A087WQA0	13;12;11;10	Bclaf1	Bclaf1	Bcl-2-associated transcription factor 1	0.204355529407293	-0.183
A0A087WQI6	5	Gsta3	Gsta3	Glutathione S-transferase	0.204355529407293	0.245
G3X9I1;G5E911;Q91VU0;E9Q8C5;E9Q6F0	2;2;2;1;1	Fam3c	Fam3c	Protein FAM3C	0.204417313903995	-0.558
D6REU4;D6RDR0;D3YU69;D6RHA0;Q3TWZ5;Q8K2W3	1;1;1;1;1;1	Txndc11	Txndc11	Thioredoxin domain-containing protein 11	0.204485706018513	-0.467
Q8C0M9	8	Asrgl1	Asrgl1	Isoaspartyl peptidase/L-asparaginase;Isoaspartyl peptidase/L-asparaginase alpha chain;Isoaspartyl peptidase/L-asparaginase beta chain	0.204485706018513	0.186
Q8R1V4;Q5SVW9	6;5	Tmed4	Tmed4	Transmembrane emp24 domain-containing protein 4	0.204485706018513	0.206
B2RWS6;A0A087WPR8	3;2	Ep300	Ep300	Histone acetyltransferase p300	0.204976396095117	-0.229
Q8CCK0	5	H2afy2	H2afy2	Core histone macro-H2A.2	0.205511354219686	0.237
P08121	3	Col3a1	Col3a1	Collagen alpha-1(III) chain	0.205511354219686	1.707
P58252	38	Eef2	Eef2	Elongation factor 2	0.205732302523688	-0.141
Q8C0S1	4	Dis3l	Dis3l	DIS3-like exonuclease 1	0.206156610215457	0.154
E9PWH2;D3YYK3	5;1	Card6	Card6		0.206633193188251	-0.22
P42227;B7ZC18	12;11	Stat3	Stat3	Signal transducer and activator of transcription 3;Signal transducer and activator of transcription	0.206891773958203	-0.204
Q99J08;Q5SQ27	19;1	Sec14l2	Sec14l2	SEC14-like protein 2	0.206917818682525	0.197
Q9JI13	2	Utp3	Utp3	Something about silencing protein 10	0.207080934015795	-0.236
Q8BH69	6	Sephs1	Sephs1	Selenide, water dikinase 1	0.207167748934603	-0.134
Q9ET01;Q3UEJ6	55;48	Pygl	Pygl	Glycogen phosphorylase, liver form;Alpha-1,4 glucan phosphorylase	0.207221949143181	0.27
Q8BH58;A0A0A6YWU8;A0A0A6YY87	4;1;1	Tiprl	Tiprl	TIP41-like protein	0.207264266710557	0.298
Q9JHI5	17	Ivd	Ivd	Isovaleryl-CoA dehydrogenase, mitochondrial	0.207304927076091	-0.292
Q9D2V7;G3X9L5;E9PYU1	19;4;4	Coro7	Coro7	Coronin-7	0.207470775502077	0.19
Q9R078;S4R2R1	4;2	Prkab1	Prkab1	5-AMP-activated protein kinase subunit beta-1	0.20764666992878	0.203
Q8BM39;A0A0A6YW97	3;2	Prpf18	Prpf18	Pre-mRNA-splicing factor 18	0.20764666992878	-0.19
Q61704;A0A2I3BRQ3;CON__Q0V8M9	5;4;2	Itih3	Itih3	Inter-alpha-trypsin inhibitor heavy chain H3	0.208293643016975	-0.305
Q01339;I7HJR3;I7HPW5;CON__P17690	15;6;1;1	Apoh	Apoh	Beta-2-glycoprotein 1	0.208293643016975	0.381
A2BHN6;Q9DC63	1;1	Fbxo3	Fbxo3	F-box only protein 3	0.208334007345309	0.252
B7ZDF4;A2AWS5;B7ZDF7;Q3UJF1;B7ZDF5;Q9Z2V6;B7ZDF6	2;2;2;2;2;2;1	Hdac5	Hdac5	Histone deacetylase;Histone deacetylase 5	0.208334007345309	0.244
P01635;A0A140T8Q1;A0A140T8P6	3;3;1			Ig kappa chain V-V region K2	0.208334007345309	1.21
A0A075B5P3;A0A0A6YVP0;P01867	6;6;4	Ighg2b;Igh-3	Ighg2b	Ig gamma-2B chain C region	0.208334007345309	1.34
[truncated: 4,800 more rows]
